# Supplementary material for: Polycystin-1 Regulates Actomyosin Contraction and the Cellular Response to Extracellular Stiffness
Source: Sci Rep. 2019 Nov 12;9:16640. doi: 10.1038/s41598-019-53061-0 (PMC6851149; doi:10.1038/s41598-019-53061-0)
Supplement: Supplementary file 2 — Supplementary data [file 41598_2019_53061_MOESM2_ESM.xlsx]

## Sheet: Sheet1
Table1. SILAC1 _SILAC2 proteins identified and quantified.
Protein Names	Gene Names	Uniprot	Mol. Weight [kDa]	PEP	Ratio H/L	Ratio H/L silac1	Ratio H/L silac2	Intensity L	Intensity H	Intensity L exp1	Intensity H exp1	Intensity L exp2	Intensity H exp2
Polycystin-1;Autosomal dominant polycystic kidney disease 1 protein homolog	Pkd1	O08852;Q3TTV4;Q3U306;Q5DU58;Q925J2;Q9CUT4	466.54	0.026578				0	11128	0	11128	0	0
Pleckstrin homology-like domain family B member 2;Protein LL5-beta;Pleckstrin homology-like domain family B member 1;Protein LL5-alpha;Putative uncharacterized protein;Phldb1 protein	Phldb2;Ll5b;Phldb1;Kiaa0638;Ll5a	Q8K1N2-2;Q8K1N2;Q8K1N2-1;Q6PDH0-2;Q6PDH0;Q6PDH0-1;Q8BZE3;Q6IS62;Q8BWJ2;Q8R3A3	147.4	3.08e-05	11.536	7.7499	17.172	0	740100	0	92263	0	647840
Putative uncharacterized protein	Cald1	Q3TUS1;Q3UGC3;Q8VCQ8	61.836	7.07e-240	11.361	10.291	30.482	14308000	244860000	13368000	190500000	939880	54360000
Phospholipid hydroperoxide glutathione peroxidase, mitochondrial;GPX-4;Phospholipid hydroperoxide glutathione peroxidase, nuclear;Glutathione peroxidase	Gpx4;Hnrpll;PHGPx	O70325-2;O70325;Q3TI34;Q76LV0;Q91XR9;O70325-1;Q3TIF2;Q5XJZ8;Q8K4U7	29.146	7.12e-08	9.7551	5.2558	18.106	48615	1648900	3688.6	43238	44927	1605600
Ppp1r12a protein;MCG122391, isoform CRA_e;Protein phosphatase 1 regulatory subunit 12A;Myosin phosphatase-targeting subunit 1;Myosin phosphatase target subunit 1	Ppp1r12a;mCG_122391;Mypt1	Q05A74;Q9DBR7;Q3TS88	114.99	3.39e-177	9.6771	8.5079	26.557	1159700	23888000	1057300	14639000	102400	9249400
Alpha-actinin-4;Non-muscle alpha-actinin 4;F-actin cross-linking protein;Alpha-actinin	Actn4;FR-17	P57780;Q1A602;Q3UDJ7;Q3ULT2;Q61064;Q8BP35;Q61063	104.98	1.14e-242	9.2134	9.2052	13.672	6767700	65986000	6754500	65693000	13226	293590
Myosin phosphatase Rho-interacting protein;Rho-interacting protein 3;p116Rip;Myosin phosphatase Rho interacting protein	Mprip;Kiaa0864;Mrip;Rhoip3;AA536749;RP23-180B18.4-002;RP23-180B18.4-004	P97434-1;P97434;P97434-2;P97434-5;P97434-4;P97434-3;Q5SWZ5;Q8C8T6;Q8CHC7;Q5SWZ6;Q8CBS0	116.41	0	8.5946	7.6203	24.675	1428500	33665000	1041300	14568000	387250	19097000
Serine/threonine-protein phosphatase PP1-beta catalytic subunit;Serine/threonine-protein phosphatase PP1-gamma catalytic subunit;Protein phosphatase 1C catalytic subunit	Ppp1cb;Ppp1cc	P62141;Q3TBE5;Q3TL90;Q542E7;Q8C285;Q9DBY2;P63087-2;P63087;Q3U7K1;P63087-1;Q6ZWM8	37.186	2.17e-87	8.4758	8.3825	13.793	1580000	23826000	1572700	22634000	7344.9	1191900
Actin, aortic smooth muscle;Alpha-actin-2;Actin, gamma-enteric smooth muscle;Smooth muscle gamma-actin;Gamma-2-actin;Alpha-actin-3	Acta2;Actsa;Actvs;Actg2;Acta3;Actsg	P62737;Q3U122;P63268;Q3UJ36;Q61852	42.009	0	8.4453	8.2545	23.082	270160000	1827000000	266350000	1698500000	3804800	128730000
Spectrin beta chain, brain 1;Spectrin, non-erythroid beta chain 1;Beta-II spectrin;Fodrin beta chain;Embryonic liver fodrin;Brain beta-spectrin	Sptbn1;Elf;Spnb-2;Spnb2;Sptb2	Q62261-1;Q62261;Q8BQ35;Q8R1C2;Q62261-2;Q3TTX2;Q3TZN6;Q8C509;P70435;Q5DTR4	274.22	3.08e-257	8.3377	8.3242	15.702	3116800	53063000	3116800	52575000	0	488110
Plectin-1;Plectin-6	Plec1	Q9QXS1-3;Q9QXS1;Q05CR3;Q9QXS1-2;Q499F9;Q9QXS1-8;Q8C8S5;Q9QXS1-14;Q6S385;Q9QXS1-16;Q9QXS1-5;Q6S387;Q9QXS1-13;Q6S393;Q9QXS1-12;Q6S392;Q9QXS1-10;Q6S388;Q9QXS1-15;Q6S390	517.31	0	8.1753	8.0571	20.533	21488000	205770000	21345000	192310000	143010	13459000
Spectrin alpha 2;Spectrin alpha chain, brain;Spectrin, non-erythroid alpha chain;Alpha-II spectrin;Fodrin alpha chain	Spna2;RP23-443G7.6-001;RP23-443G7.6-004;Sptan1;Spta2	A3KGU5;B2RXX6;B7ZWK3;B9EKJ1;A3KGU7;P16546-1;P16546;P16546-2;Q3TNY2;Q3TYI8;Q3URW8;Q3V1V5;Q58ES7;Q6PA04	285.34	1.1e-170	7.5524	7.5902	4.0814	3897300	46463000	3897300	45896000	0	566700
Myosin-Ic;Myosin I beta;MMI-beta	Myo1c	Q9WTI7-1;Q9WTI7;Q9WTI7-4	121.94	0	6.5234	6.4976	12.695	78004000	549170000	77934000	545140000	70610	4037900
Guanine nucleotide-binding protein G(i), alpha-2 subunit;Adenylate cyclase-inhibiting G alpha protein;Putative uncharacterized protein;Guanine nucleotide-binding protein G(s) subunit alpha isoforms XLas;Adenylate cyclase-stimulating G alpha protein;Extra large alphas protein	Gnai2;Gnai-2;Gnas;Gnas1;Gnal;MNCb-5546;Gnat2;Gnai1;Gnat3;Gnao1;Gna0;Gnao;Gnai3;Gnat1;Gnat-1;RP23-89M15.3-006;Gnasx1;RP23-89M15.3-003;RP23-439H2.1-018	P08752;Q3TXK7;Q8JZT4;Q922Y6;Q6R0H7-1;Q6R0H7;Q6R0H7-4;Q66L47;Q8BHK8;P63094-1;P63094;Q8CGK7;Q3TY78;Q8C040;P63094-2;P50149;A2AE33;Q8BSY7;Q9D7B3;B2RSH2;Q61018;Q3V3I2;B2RVZ3;P18872-2;P18872;P18872-1;Q543S2;Q9DC51;Q3TJH1;P20612;A2AE32;Q9WUC0;A2AE31;A2A610;Q6LEA6;Q9JJ21	40.47	6.19e-22	6.4542	2.8514	14.609	0	1255900	0	333250	0	922660
Ankycorbin;Ankyrin repeat and coiled-coil structure-containing protein;Retinoic acid-induced protein 14;Novel retinal pigment epithelial cell protein;p125	Rai14;Kiaa1334;Norpeg	Q9EP71	108.85	5.52e-71	6.3708	5.6778	18.153	929580	11635000	883540	6575800	46043	5059600
Tropomyosin beta chain;Tropomyosin-2;Beta-tropomyosin;Tpm2 protein;Tropomyosin 2 beta	Tpm2;Tpm-2;RP23-195K8.10-004	P58774-2;P58774;Q61344;Q6PJ18;Q3SX28;Q5KR48;Q91VH3;P58774-1;A2AIM4;Q9D1R6;A2AIM5	32.957	2.73e-138	6.3148	5.8536	27.643	4977500	57027000	4003100	30767000	974390	26260000
Actin, cytoplasmic 1;Beta-actin;Actin, cytoplasmic 1, N-terminally processed;Putative uncharacterized protein	Actb	P60710;B2RRX1;Q3TIJ9;Q3U5R4;Q3UA89;Q3UAA9;Q3UAF6;Q3UAF7;Q3UBP6;Q3UGS0;Q61276;P60712;Q3U804;Q3U939;Q3UBQ4;Q3UCF8	41.736	0	6.3029	6.2746	22.91	53344000	349070000	53222000	345500000	121920	3567500
Tropomyosin alpha-4 chain;Tropomyosin-4	Tpm4	Q6IRU2	28.467	1.52e-106	5.9913	5.9913	5.5505	3834700	29768000	3512900	25012000	321790	4755300
Actin, cytoplasmic 2;Gamma-actin;Actin, cytoplasmic 2, N-terminally processed;Putative uncharacterized protein;Actin, gamma, cytoplasmic 1;Gamma actin-like protein	Actg1;Actg;RP23-82I5.1-002;Actl	P63260;Q3UD81;Q4KL81;Q3TSB7;B1ATY0;Q9QZ83	41.792	0	5.6627	5.5753	21.12	1555000000	10680000000	1506600000	9579500000	48233000	1096800000
LIM domain and actin-binding protein 1;Epithelial protein lost in neoplasm;Putative uncharacterized protein	Lima1;D15Ertd366e;Eplin	Q9ERG0-2;Q9ERG0;Q8BT15;Q8C3R7;Q8C7S2;Q8K2H0;Q8CD09;Q9ERG0-1	84.059	9.38e-97	5.3511	5.2801	28.338	8242700	47125000	8143000	46737000	99747	388150
Putative uncharacterized protein;Calmodulin;Calmodulin-like protein 3	Calm1;Calm;Cam;Cam1;Calm2;Cam2;Camb;Calm3;Cam3;Camc;Calml3	Q3UKW2;P62204;Q9D6P8	21.56	2.05e-25	5.3463	4.7183	15.897	886130	11685000	157290	915460	728840	10769000
Nonmuscle myosin II-C2;Myosin-14;Myosin heavy chain 14;Myosin heavy chain, non-muscle IIc;Non-muscle myosin heavy chain IIc	Myh14	B3F3T1;Q6URW6-1;Q6URW6;Q6URW6-2;Q7TQH2	231.62	3.68e-115	5.2693	2.2436	16.501	712330	2826400	674350	1994800	37978	831580
Beta-actin-like protein 2;Kappa-actin	Actbl2	Q8BFZ3	42.004	3.02e-153	5.2249	5.1919	25.767	214050000	1583000000	207370000	1387700000	6688400	194830000
Tropomodulin-3;Ubiquitous tropomodulin	Tmod3	Q9JHJ0;Q3TFA9;Q8C3Z3	39.502	3.2e-50	4.99	4.7226	16.086	3141200	24955000	3137400	22716000	3730.8	2238100
Tropomyosin alpha-3 chain;Tropomyosin-3;Gamma-tropomyosin;Tropomyosin 3, gamma	Tpm3;Tpm-5;Tpm5	P21107-2;P21107;Q3TJ53;Q58E70;Q8K0Z5	29.02	3.46e-126	4.6892	4.313	24.345	46206000	516230000	41035000	378560000	5170800	137670000
Putative uncharacterized protein;F-actin-capping protein subunit alpha-1;CapZ alpha-1	Capza1;Cappa1	Q3TLJ0;Q3UAS2;Q5RKN9;Q3UJV2;P47753	32.953	1.4e-36	4.6264	4.4793	5.4027	10478000	55051000	10478000	54853000	0	197380
Filamin, alpha;Filamin-A;Alpha-filamin;Filamin-1;Endothelial actin-binding protein;Actin-binding protein 280;Non-muscle filamin	Flna;RP23-436K3.1-003;RP23-436K3.1-002;RP23-436K3.1-013;Fln;Fln1	B7FAV0;B9EKP5;B7FAU9;Q6KAM8;B7FAV1;Q3U7N9;Q4FZG4;Q9JJ37;Q8BTM8-1;Q8BTM8	281.22	0	4.5372	4.5218	8.2297	5907000	47860000	5907000	47061000	0	798990
CAPZB3;Capping protein (Actin filament) muscle Z-line, beta;F-actin-capping protein subunit beta;CapZ beta;Capping protein (Actin filament) muscle Z-line, beta, isoform CRA_a	Capzb;RP23-247I1.3-004;Cappb1;RP23-247I1.3-006;mCG_122335;RP23-247I1.3-011	A2AMV7;P97856;Q3TVK4;P47757-1;P47757;A2AMV5;P47757-2;Q3TRH8;Q923G3;A2AMW0;A2AMV9	33.767	3.85e-115	4.0873	4.0859	7.7449	5655300	24248000	5210400	23058000	444910	1189400
Tubulin alpha-1B chain;Tubulin alpha-2 chain;Alpha-tubulin 2;Alpha-tubulin isotype M-alpha-2;Tubulin alpha-4A chain;Tubulin alpha-4 chain;Alpha-tubulin 4;Alpha-tubulin isotype M-alpha-4	Tuba1b;Tuba2;Tuba4a;Tuba4	P05213;O89052;Q99KA2;P68368	50.151	2.18e-100	3.8661	3.878	3.3515	1335500	6337800	1175800	4905500	159720	1432300
Actin-related protein 2/3 complex subunit 3;Arp2/3 complex 21 kDa subunit	Arpc3	Q9JM76	20.524	5.17e-14	3.7002	3.6889	7.6994	617330	2930800	617330	2901800	0	29011
Tubulin beta-5 chain	Tubb5	P99024;Q80ZV2	49.67	4.13e-49	3.3106	3.3405	3.2352	653960	2825600	653960	2607300	0	218300
Heat shock protein 84b;Heat shock protein 90 alpha (Cytosolic), class B member 1;Putative uncharacterized protein;MCG18238;Heat shock protein HSP 90-beta;HSP 84;Tumor-specific transplantation 84 kDa antigen;Heat shock protein HSP 90-alpha;HSP 86;Tumor-specific transplantation 86 kDa antigen	Hsp90ab1;Hsp84b;Hspcb;mCG_18238;Hsp84;Hsp84-1;Hsp90aa1;Hsp86;Hsp86-1;Hspca	Q71LX8;Q80YC2;Q811H6;P11499;P07901;A0PJ91;Q3TJU7;Q3TKA2;Q3TKB9;Q3TKG0;Q3UIF3;Q80Y52;Q8C2A9;Q8C5U3	83.28	7.32e-23	3.0864	3.0971	0.42806	1140200	2841700	778000	2659300	362230	182460
Heat shock cognate 71 kDa protein;Heat shock 70 kDa protein 8;Putative uncharacterized protein;Heat shock protein 70-2;Heat shock-related 70 kDa protein 2	Hspa8;Hsc70;Hsc73;Hspa2;Hcp70.2;Hsp70-2	P63017;Q3KQJ4;Q3TB63;Q3TEK2;Q3TF16;Q3TH04;Q3TH56;Q3TQ13;Q3TRH3;Q3TZJ3;Q3U9L2;Q3UBA6;Q3UDS0;Q3ULM1;Q3UBR0;Q3UXU1;Q504P4;Q9QZ38;B7U582;Q99KD7;P17156	70.87	3.84e-55	2.9067	2.9106	0.97386	4054700	13796000	3820700	13531000	233990	265450
14-3-3 protein theta;14-3-3 protein tau	Ywhaq	P68254-1;P68254;A3KML3;P68254-2	34.348	7.54e-10	2.7735	2.7765	1.0082	144920	374180	124990	355660	19922	18514
Elongation factor 1-alpha 1;eEF1A-1;Elongation factor Tu;Elongation factor 1-alpha 2;eEF1A-2;Statin S1	Eef1a1;Eef1a;Eef1a2;Eef1al;Stn	P10126;Q3TII3;Q3UA81;Q3UZQ3;Q4FZE5;Q58E64;P62631;B7ZBW3	50.113	5.43e-32	2.6711	2.3497	4.2744	1945900	7733400	1098100	2675300	847820	5058100
Myosin regulatory light polypeptide 9;Myosin regulatory light chain 9;Myosin regulatory light chain 2, smooth muscle isoform	Myl9;Myrl2	Q9CQ19;A2AVY6	19.854	6.42e-62	2.668	2.5498	16.582	2047700	8010400	2011400	5771500	36234	2239000
40S ribosomal protein S3	Rps3	P62908;O89068;Q3UCL7;Q3UK56;Q5YLW3;Q9CZP6;Q9D0A2	26.674	7.42e-53	2.4649	2.4495	2.5365	2409300	2378200	2333800	2139300	75467	238910
Heterogeneous nuclear ribonucleoprotein H1;Putative uncharacterized protein;Heterogeneous nuclear ribonucleoprotein H;Heterogeneous nuclear ribonucleoprotein H, N-terminally processed;Heterogeneous nuclear ribonucleoprotein H2;Heterogeneous nuclear ribonucleoprotein H'	Hnrnph1;Hnrph1;RP23-121P11.1-006;Hnrph;Hnrnph2;Hnrph2	Q8C2Q7;O35737;Q3TNG9;Q811L7;P70333;A2BDV8;Q3UR26	51.217	1.94e-18	2.3995	2.4162	2.309	88963	309700	75585	280680	13377	29015
Myosin, heavy polypeptide 10, non-muscle;Putative uncharacterized protein;Myosin-10;Myosin heavy chain 10;Myosin heavy chain, non-muscle IIb;Non-muscle myosin heavy chain IIb;Cellular myosin heavy chain, type B;Non-muscle myosin heavy chain B	Myh10;RP23-396M19.2-008;RP23-396M19.2-002	Q3UH59;Q61879;Q4KMN4;Q6PB65;Q80T68;Q8BLI1;Q8BLI3;Q8BWI3;Q5SV64	233.45	0	2.3556	2.3119	19.832	1281000000	2985000000	1270600000	2722500000	10797000	262150000
Myosin light polypeptide 6;Smooth muscle and nonmuscle myosin light chain alkali 6;Myosin light chain alkali 3;LC17	Myl6;Myln	Q60605-2;Q60605;B0LAC7;Q3TIG9;Q642K0;Q60605-1	16.961	3.65e-153	2.347	2.3067	13.039	42830000	238010000	31469000	72900000	11361000	165110000
40S ribosomal protein S18;Ke-3;Ribosomal protein S18 (Rps18) pseudogene;MCG116671	Rps18;OTTMUSG00000000655;RP23-371K8.1-001;mCG_116671	P62270;Q3TW65;Q561N5;Q5SVZ5	17.718	3.12e-13	2.3423	2.3104	6.2164	221810	939450	174630	462090	47186	477360
Putative uncharacterized protein;MCG5400;Myosin regulatory light chain 12B;Myosin regulatory light chain MRLC2;Myosin regulatory light chain 2-B, smooth muscle isoform;Myosin regulatory light chain 20 kDa	2900073G15Rik;mCG_5400;Myl12b;Mrlc2;Mylc2b	Q6ZWQ9;Q922W7;Q9D6E6;Q3THE2;Q9CXD2	19.895	1.55e-87	2.2552	2.0957	11.185	20200000	110490000	14935000	31228000	5264600	79263000
Myosin-9;Myosin heavy chain 9;Myosin heavy chain, non-muscle IIa;Non-muscle myosin heavy chain IIa;Cellular myosin heavy chain, type A;Non-muscle myosin heavy chain A	Myh9	Q8VDD5;O89055;Q3UFT0;Q7TQJ6;Q811J9;Q99JJ3	226.37	0	2.1197	2.0962	11.178	4208000000	9316000000	4190600000	9075300000	17042000	240770000
40S ribosomal protein S14	Rps14	P62264;O70569;Q3UJS5	16.273	5.2e-05	2.0383	2.017	5.6388	203670	480190	194020	411800	9651.5	68396
40S ribosomal protein S25	Rps25	P62852;Q58EA6	13.742	6.02e-06	1.9186	1.8279	26.061	422880	3391000	362240	723710	60643	2667300
60S ribosomal protein L23a	Rpl23a	P62751;Q4V9X9;Q5M9M5;Q91YK6	17.695	5.21e-11	1.9003	1.8418	3.7508	200890	663450	124900	257920	75991	405530
40S ribosomal protein S30	Fau	P62862	14.446	0.00159	1.8084	1.6761	16.014	62604	880120	62604	135300	0	744820
Fn1 protein;Fibronectin	Fn1	B9EHT6;Q3UH17;Q3UHL6;Q8R3F3;Q9Z1Z8;P11276;Q3UGY5;Q3UHR1;Q3UZF9;B7ZNJ1;Q3TBB4;Q3TCF1;Q3TCL7;Q99KD0;Q9Z1Z7	260.13	1.31e-139	1.7996	1.7376	5.7443	4727900	13206000	4172300	8521300	555580	4684500
60S ribosomal protein L13;A52	Rpl13	P47963;Q5RKP3	24.305	7.14e-18	1.744	1.7361	2.7664	957510	1775600	888750	1571300	68760	204380
60S ribosomal protein L8	Rpl8	P62918;Q3THC7;Q3UJS0;Q9Z237	28.024	9.81e-14	1.7125	1.7068	1.9637	353810	651060	329760	595020	24043	56036
Destrin;Actin-depolymerizing factor;Sid 23	Dstn;Dsn;Sid23	Q9R0P5;Q4FK36	18.521	4.76e-28	1.7064	1.3932	4.0982	530580	1912300	182550	251300	348030	1661000
60S acidic ribosomal protein P0;L10E	Rplp0;Arbp	P14869;Q5FWB6;Q5M8R8;O89073	34.216	0.003012	1.6405	1.5736	1.6405	368650	630790	362020	615160	6630.4	15631
60S ribosomal protein L27a;L29;Putative uncharacterized protein;Ribosomal protein L27a;MCG2315, isoform CRA_b	Rpl27a;L27a;mCG_2315	P14115;Q9CQ16	16.589	1.43e-05	1.6189	1.6685	1.5273	317900	595010	230710	427080	87187	167930
60S ribosomal protein L35	Rpl35	Q6ZWV7	14.552	5.47e-07	1.5268	1.5221	5.2979	21654	161020	21654	41542	0	119480
Fibrinogen beta chain;Fibrinopeptide B	Fgb	Q8K0E8;Q3TGR2	54.752	2.37e-43	0.039553	0.0396	0.062138	3492700	86364	204510	0	3288200	86364
Fascin;Singed-like protein	Fscn1;Fan1;Snl	Q61553	54.507	3.83e-73	13.229	13.229		172340	3008900	172340	3008900	0	0
Nucleosome assembly protein 1-like 1;NAP-1-related protein;Brain protein DN38	Nap1l1;Nrp	P28656;Q3TF41;Q8BSH9;Q9CSP8	48.542	4.3e-21	11.04	11.04		25664	690700	25664	690700	0	0
Alpha-actinin-1;Alpha-actinin cytoskeletal isoform;Non-muscle alpha-actinin-1;F-actin cross-linking protein	Actn1	Q7TPR4;A1BN54;Q99LJ3	103.07	1.35e-219	10.418	10.418		1046400	18910000	1046400	18910000	0	0
Putative uncharacterized protein	Ahnak2;AI450948	Q3UUE0	182.7	1.04e-22	9.4092	9.4092		36835	659370	36835	659370	0	0
Cytospin-A;SPECC1-like protein;Cytospin A	Cytsa;Kiaa0376;Specc1l	Q2KN98;Q8C714;Q6GQV8;Q8C9Q9;Q8CI53	126.55	2.96e-52	8.4681	8.4681		684670	7201700	684670	7164900	0	36789
Drebrin;Developmentally-regulated brain protein;Drebrin 1	Dbn1;Drba;RP23-211O9.1-005;RP23-211O9.1-006	Q9QXS6-1;Q9QXS6;Q9QXS6-2;A2CG17;A2CG18	77.286	2.87e-129	8.2324	8.2324		0	200820	0	200820	0	0
Thrombospondin-1;Thrombospondin-2;Thrombospondin 2;Thrombospondin-3;Thrombospondin 3	Thbs1;Tsp1;Thbs2;Tsp2;Thbs3;Tsp3;mCG_133395	P35441;Q3TP59;Q3TPD3;Q3TR40;Q80YQ1;Q8CGB2;Q28194;Q03350;Q7TMT3;Q8CG21;Q8K2B7;Q05895;Q7TN15;Q8K3G4	138.6	1.03e-05	7.9713	7.9713		152250	1480500	152250	1480500	0	0
Plastin-3;T-plastin;Plastin 3 (T-isoform)	Pls3;RP23-162M7.1-005	Q99K51;Q3UJG9;Q3UKB1;B1AX58	70.741	2.06e-56	7.8461	7.8461		260810	3522000	260810	3522000	0	0
Phostensin;Protein phosphatase 1 F-actin cytoskeleton-targeting subunit	2310014H01Rik	Q8BQ30-2;Q8BQ30;B2RWV7;B7ZND7;Q8BQ30-1;Q3U3A9	67.138	2.76e-06	7.7402	7.7402		22360	1076800	22360	1016500	0	60359
Cadherin FAT1 isoform +12	Fat1	A7ISQ0;Q9QXA3	507.18	1.99e-27	7.7092	7.7092		10586	427200	10586	427200	0	0
EF hand domain containing 2;Efhd2 protein;Putative uncharacterized protein;EF-hand domain-containing protein D2;Swiprosin-1	Efhd2;RP23-423G13.3-001;Sws1	Q8C845;Q9D8Y0	26.8	4.56e-21	7.6763	7.6763		129350	1136300	129350	1136300	0	0
Thy-1 membrane glycoprotein;Thy-1 antigen	Thy1;Thy-1	P01831;Q53YX2	18.08	2.49e-22	7.6366	7.6366		141860	2285200	141860	1757700	0	527490
Collagen alpha-1(XII) chain;Putative uncharacterized protein	Col12a1	Q60847-1;Q60847;Q60847-5;Q60847-2;Q3TNZ7;Q60847-3;Q60847-4	340.21	2.33e-73	7.446	7.446		39786	1558800	39786	1558800	0	0
Drebrin;Developmentally-regulated brain protein	Dbn1;Drba	Q9QXS6-3;Q9QXS6;Q3TRK3	72.544	1.52e-135	7.4344	7.4344		3869200	33782000	3869200	33231000	0	551320
Cytoskeletal protein	Utrn;utrophin	O08614;Q3TR59;Q3UYS4;Q6P6L2;Q810I5;Q8C7R5;Q91YF0	392.7	3.09e-174	7.1924	7.1924		297770	3444100	297770	3444100	0	0
Serine/threonine-protein phosphatase PP1-alpha catalytic subunit;Serine/threonine protein phosphatase	Ppp1ca;Ppp1a	P62137;Q3U8W0;Q3TYF5	37.54	1.45e-63	7.1171	7.1171		0	323770	0	323770	0	0
Actin, alpha cardiac muscle 1;Alpha-cardiac actin;Putative uncharacterized protein;Actin, alpha skeletal muscle;Alpha-actin-1	Actc1;Actc;Acta1;Acta	P68033;Q497E4;Q61273;Q61274;Q61275;Q9CXK3;P68134;Q61264;Q61272;Q3UIJ3;Q3TG92	42.019	0	7.1066	7.1066		7457300	50300000	7457300	50300000	0	0
Actin-binding LIM protein 1;Actin-binding LIM protein family member 1;Putative uncharacterized protein	Ablim1;Ablim;Kiaa0059	Q8K4G5-1;Q8K4G5;Q8K4G5-4;B9EIV0;Q9EPW6;Q8K4G5-2;Q3TAG5;Q3UP03;Q8K4G5-5	96.804	9.78e-71	6.7661	6.7661		460530	4230500	460530	4230500	0	0
Death-associated protein kinase 3;DAP-like kinase;ZIP-kinase	Dapk3;Zipk	O54784;Q05A21	51.421	6.09e-15	6.498	6.498		5587.8	188990	5587.8	188990	0	0
E3 ubiquitin-protein ligase MIB1;Mind bomb homolog 1;DAPK-interacting protein 1;Putative uncharacterized protein	Mib1;Dip1;Kiaa1323;Mib	Q80SY4;A2RRJ6;Q3UTL6;Q3TSS1	110.09	2.38e-06	6.2911	6.2911		0	208480	0	208480	0	0
Filamin-B;Beta-filamin;Actin-binding-like protein;ABP-280-like protein	Flnb	Q80X90;Q3T9V9	277.75	5.84e-198	6.0452	6.0452		495950	8811100	495950	8811100	0	0
Vimentin	Vim	P20152;A4IF59;Q3TFD9;Q3TWV0;Q3U6S1;Q3UAX1;Q3UD36;Q3V2S4;Q5FWJ3	53.687	7.77e-26	5.9191	5.9191		18504	1292000	18504	338470	0	953550
Nexilin;F-actin binding protein	Nexn	Q7TPW1	72.137	1.04e-77	5.8802	5.8802		1576600	11535000	1576600	11535000	0	0
Signal-induced proliferation-associated protein 1;GTPase-activating protein Spa-1	Sipa1;Spa-1;Spa1	P46062;Q3U146;Q3UE96;Q3UV58;Q3V403;Q5DTP8;Q7TMS2;Q811K5	112.06	1.91e-13	5.8683	5.8683		8580.7	877710	8580.7	877710	0	0
Palladin	Palld;Kiaa0992	Q9ET54-1;Q9ET54;Q9ET54-6;Q9ET54-4;Q9ET53;Q9ET54-5;Q8C306;Q9ET54-3;Q9ET54-2	152.13	1.03e-09	5.8465	5.8465		57727	865090	57727	865090	0	0
Suppression of tumorigenicity 5;DENN domain-containing protein 2B	St5;Dennd2b	Q924W7-1;Q924W7;Q924W7-2;Q924W7-3	126.86	4.21e-06	5.8222	5.8222		0	438440	0	438440	0	0
Glypican-4;K-glypican;Secreted glypican-4	Gpc4	P51655;B1AV07	70.15	3.6e-08	4.9676	4.9676		6901.8	99901	6901.8	99901	0	0
Myosin Va;Myosin-Va;Dilute myosin heavy chain, non-muscle	Myo5a;RP24-189I2.1-001;Dilute;RP24-189I2.1-003	B8JK03;Q99104;B8JK04	215.52	3.32e-133	4.8572	4.8572		3344500	29523000	3344500	29427000	0	95686
Myosin-Id	Myo1d	Q5SYD0-1;Q5SYD0;B2RWZ2;Q3UG58;Q8K063;Q5SYD0-2;Q91ZI5	116.08	1.47e-225	4.8405	4.8405		12066000	53120000	12066000	53120000	0	0
Actin-related protein 2/3 complex subunit 1B;Arp2/3 complex 41 kDa subunit;p41-ARC;Actin related protein 2/3 complex, subunit 1B;Putative uncharacterized protein;Actin related protein 2/3 complex, subunit 1B, isoform CRA_a;Actin related protein 2/3 complex, subunit 1B, isoform CRA_b	Arpc1b;mCG_126730	Q9WV32;Q3TBA2;Q3TCE7;Q3U094;Q91Z25;Q9CRC4	41.498	3.47e-40	4.8216	4.8216		284040	2598000	284040	2598000	0	0
Myosin-Ib;Myosin I alpha;MMI-alpha;MIH-L;Putative uncharacterized protein	Myo1b	P46735-1;P46735;Q7TQD7;Q3UEQ4;Q80VD8;P46735-2;Q3TEP4;Q3TTZ3;Q91ZI6	132.05	0	4.6563	4.6563		19470000	106920000	19470000	106920000	0	0
Supervillin;Archvillin;p205/p250;Putative uncharacterized protein	Svil	Q8K4L3;Q8K4L2;Q3TTX5;Q7TMJ2;Q7TN21;Q99KQ8	243.16	9.1e-46	4.6018	4.6018		169120	2296200	169120	2296200	0	0
LIM domain only 7	Lmo7	A0T1J8	192.55	1.29e-06	4.4912	4.4912		13731	997010	13731	997010	0	0
Coiled-coil domain-containing protein 102A	Ccdc102a	Q3TMW1;A4FUJ5;B2RTE5	62.623	1.68e-14	4.48	4.48		109960	760170	109960	760170	0	0
Src substrate cortactin;Putative uncharacterized protein;Cortactin, isoform CRA_e	Cttn;Ems1;mCG_21254	Q60598;Q3UGC2;Q8BNA5;Q921L6	61.259	1.77e-34	4.4461	4.4461		843090	4919600	843090	4919600	0	0
Pericentriolar material 1 protein	Pcm1	Q9R0L6-2;Q9R0L6;Q9R0L6-1;B2RSW8	232.83	4.33e-10	4.4141	4.4141		37722	282290	37722	282290	0	0
F-actin-capping protein subunit alpha-2;CapZ alpha-2	Capza2;Cappa2	P47754;Q3U7G3;Q3UBZ3;Q3UCD2;Q5DQJ3	32.967	2.39e-45	4.3649	4.3649		5945200	27599000	5945200	27599000	0	0
PDZ and LIM domain protein 7;LIM mineralization protein;Protein enigma	Pdlim7;Enigma	Q3TJD7-1;Q3TJD7;B8JJB6	50.118	1.07e-08	4.3427	4.3427		13220	133800	13220	133800	0	0
Putative uncharacterized protein;Leucine zipper protein 1;Leucine zipper motif-containing protein;Luzp1 protein	Luzp1;Luzp	B7ZW89;Q8R4U7;Q05CE8;B2RQ68	124.2	1.88e-19	4.1423	4.1423		16127	592340	16127	592340	0	0
Actin-related protein 2/3 complex subunit 5-like protein;Arp2/3 complex 16 kDa subunit 2	Arpc5l	Q9D898;A3KGQ6	16.98	7.96e-16	4.0294	4.0294		55506	212640	55506	212640	0	0
Perlecan (Heparan sulfate proteoglycan 2);Basement membrane-specific heparan sulfate proteoglycan core protein;Perlecan	Hspg2;RP23-12C2.1-001	B1B0C7;Q2XQV0;Q3UHH3;Q52KG8;Q5RKM8;Q05793	469.78	7.48e-126	4.0233	4.0233		211790	1573900	211790	1573900	0	0
Ahnak protein	Ahnak	A0JLR7;A0PJF4;Q3UYW8;Q6UIL4;Q8BKS2;Q8BRB8;Q8CGE7;Q8VDN3	604.25	2.38e-155	3.9911	3.9911		1005500	5211100	1005500	5211100	0	0
Coronin-1C;Coronin-3	Coro1c	Q9WUM4;Q3TEU8;Q3TF74;Q3U8F0;Q499X7;Q5PPQ7	53.12	1.05e-15	3.9766	3.9766		102010	557020	102010	557020	0	0
Actin-related protein 3;Actin-like protein 3	Actr3;Arp3	Q99JY9;Q3TGE1;Q3TGW0;Q3TWJ4;Q3UGH0;Q3ULF7;Q9ERF8	47.357	8.75e-87	3.82	3.82		1433100	3733300	1433100	3733300	0	0
E3 ubiquitin-protein ligase NEDD4;Neural precursor cell expressed developmentally down-regulated protein 4;Nedd4 protein	Nedd4;Kiaa0093;Nedd-4;Nedd4a	P46935;B2RSC8;Q3TUU1;Q8BNU7;A0JNZ0	102.71	2.64e-08	3.7606	3.7606		27352	229780	27352	229780	0	0
Elongation factor 1-beta	Eef1b;Eef1b2	O70251	24.693	1.03e-07	3.7298	3.7298		18088	84870	18088	84870	0	0
Beta-2-syntrophin;59 kDa dystrophin-associated protein A1 basic component 2;Syntrophin-3;Syntrophin-like;Sntb2 protein	Sntb2;Snt2b2	Q61235;Q3V2N5;Q542S9;B7ZNU9	56.381	8.74e-40	3.7195	3.7195		262740	901450	262740	901450	0	0
Actin-related protein 2/3 complex subunit 5;Arp2/3 complex 16 kDa subunit	Arpc5	Q9CPW4;Q3TK56;Q3TKM9;Q3UC32;Q3UA72	16.288	4.01e-10	3.7015	3.7015		344450	1324700	344450	1324700	0	0
Actin-related protein 2/3 complex subunit 4;Arp2/3 complex 20 kDa subunit	Arpc4;Arc20	P59999;Q3TX55;Q7TPD9;Q8BVW6;Q9D3C4	19.667	1.39e-16	3.6734	3.6734		1046000	4289700	1046000	4289700	0	0
Putative uncharacterized protein;MKIAA0389 protein;Myosin VI;Myosin-VI	Myo6;mKIAA0389;Sv	Q8BK95;Q6A077;B2RWR8;Q64331	146.31	1.23e-97	3.6335	3.6335		1766500	8561600	1766500	8561600	0	0
Cytoskeleton-associated protein 4;63 kDa membrane protein;p63	Ckap4	Q8BMK4	63.691	1.6e-39	3.5576	3.5576		300100	1330900	300100	1330900	0	0
Coronin-2B	Coro2b	Q8BH44	54.936	0.008793	3.5558	3.5558		12721	74612	12721	74612	0	0
Lamina-associated polypeptide 2, isoforms beta/delta/epsilon/gamma;Thymopoietin isoforms beta/delta/epsilon/gamma;Putative uncharacterized protein	Tmpo;Lap2	Q61029-1;Q61029;Q3U7B3;Q3U955;Q3UCI5;Q3UR33;Q61029-3;Q3TNH0;Q78WP6	50.294	8.23e-08	3.4736	3.4736		10324	182240	10324	182240	0	0
Transgelin-2;SM22-beta	Tagln2;Kiaa0120	Q9WVA4	22.395	0.001988	3.4354	3.4354		6396.8	74442	6396.8	74442	0	0
Polymerase I and transcript release factor;Putative uncharacterized protein	Ptrf	O54724;Q3U4N4;Q3TER0	43.953	1.18e-25	3.3657	3.3657		6119.5	61816	6119.5	61816	0	0
Putative uncharacterized protein;Stress-70 protein, mitochondrial;75 kDa glucose-regulated protein;GRP 75;Heat shock 70 kDa protein 9;Peptide-binding protein 74;P66 MOT;Mortalin	Hspa9;Hspa9a;Grp75;Hsp74	Q3TW93;Q3UVN1;Q3V015;Q7TSZ0;P38647	73.46	1.13e-24	3.3262	3.3262		33971	119320	33971	119320	0	0
Heterogeneous nuclear ribonucleoprotein F;Heterogeneous nuclear ribonucleoprotein F, N-terminally processed	Hnrnpf;Hnrpf	Q9Z2X1-1;Q9Z2X1;Q8R582;Q9Z2X1-2	45.729	2.82e-11	3.28	3.28		34884	136410	34884	136410	0	0
40S ribosomal protein S27a;Ubc protein;Ubiquitin;Ubiquitin B;Putative uncharacterized protein;60S ribosomal protein L40;CEP52;Ubiquitin A-52 residue ribosomal protein fusion product 1	Rps27a;Uba80;Ubcep1;Ubc;Uba52;Ubcep2;Ubb;RP23-234K24.1-002;Gm1821	P62983;Q642L7;Q8VC46;P62991;A5JUZ1;Q3TH47;Q8R0Z9;Q922B0;Q922Z8;Q6NZC5;Q78XY9;Q5SX22;Q3TWD1;Q8C2K3;P62984;Q66JP1;B0LAC2	17.951	3.68e-19	3.2169	3.2169		317320	1071000	317320	1071000	0	0
Calponin-2;Calponin H2, smooth muscle;Neutral calponin	Cnn2	Q08093;Q543F3;Q922F8	33.155	2.8e-06	3.1255	3.1255		743140	3496800	743140	3496800	0	0
ADP/ATP translocase 1;Adenine nucleotide translocator 1;ADP,ATP carrier protein 1;Solute carrier family 25 member 4;ADP,ATP carrier protein, heart/skeletal muscle isoform T1	Slc25a4;Anc1;Ant1	P48962;Q8BVI9	32.904	4.09e-30	3.0447	3.0447		971150	2973900	971150	2973900	0	0
Septin-11;Septin 8;Septin-8	Sept11;D5Ertd606e;Sept8;RP23-188H3.2-004;RP23-188H3.2-003;RP23-188H3.2-007;Kiaa0202	Q8C1B7-1;Q8C1B7;Q8C1B7-2;Q8C1B7-3;B1AQZ0;B1AQY9;B7ZC46;Q8CHH9-2;Q8CHH9;Q8CHH9-1;B1AQY8	49.694	0.04983	3.0318	3.0318		42802	158620	42802	158620	0	0
Eukaryotic translation initiation factor 2 subunit 3, X-linked;Eukaryotic translation initiation factor 2 subunit gamma, X-linked	Eif2s3x	Q9Z0N1;Q3TML6;Q3U5H6;Q3UDF8;Q3UIJ2;Q6NY07;Q9CRE9	51.065	7.31e-15	3.0181	3.0181		13911	161170	13911	161170	0	0
Elongation factor 2	Eef2	P58252;O89069;O89070;Q3TJZ1;Q3TK17;Q3TLB1;Q3TPG2;Q3TSK4;Q3TW58;Q3TWX1;Q3TX47;Q3UBL9;Q3UDC8;Q3UMI7;Q3UZ14;Q61509;Q6P9L9;Q8BMA8;Q8C153;Q99LT6	95.313	8.49e-16	3.0091	3.0091		589510	3005300	589510	3005300	0	0
78 kDa glucose-regulated protein;GRP 78;Heat shock 70 kDa protein 5;Immunoglobulin heavy chain-binding protein	Hspa5;Grp78	P20029;A2AUF6;Q3TI47;Q3TKF8;Q3TUS2;Q3TWF2;Q3U6V3;Q3U7T8;Q3U9G2;Q3UEM8;Q9DC41	72.421	2.05e-62	2.9553	2.9553		1476300	4911600	1476300	4911600	0	0
Endoplasmin;Heat shock protein 90 kDa beta member 1;94 kDa glucose-regulated protein;ERP99;Polymorphic tumor rejection antigen 1;Tumor rejection antigen gp96;Putative uncharacterized protein	Hsp90b1;Tra-1;Tra1	P08113;Q3UAD6;Q3UBU0;Q8C2R2;Q8CCY5;Q91V38;Q9CW12;Q3TUD6	92.475	1.97e-08	2.948	2.948		64748	209020	64748	209020	0	0
Phosphate carrier protein, mitochondrial;Phosphate transport protein;Solute carrier family 25 member 3	Slc25a3	Q8VEM8;Q3THU8;Q3U995;Q3UB63	39.632	4.86e-09	2.9226	2.9226		119480	423760	119480	423760	0	0
Nucleolin;Protein C23	Ncl;Nuc	P09405;Q3TGR3;Q3TL52;Q3TT41;Q8CD23;Q8CE30;Q9CT46	76.722	1.57e-36	2.8953	2.8953		1245400	3965300	1245400	3965300	0	0
Sideroflexin-3;Putative uncharacterized protein	Sfxn3	Q91V61-1;Q91V61;Q91V61-2;Q3U4F0	35.406	7.81e-13	2.8545	2.8545		26083	92714	26083	92714	0	0
Leucine-rich repeats and calponin homology (CH) domain containing 3;MCG130130, isoform CRA_a;Leucine-rich repeat and calponin homology domain-containing protein 3;Lrch3 protein	Lrch3;mCG_130130	B2RXA0;B2RXP1;Q8BVU0;B7ZWM8	86.34	3.35e-15	2.8322	2.8322		239580	878400	239580	878400	0	0
Thymopoietin;Thymopoietin, isoform CRA_a;Lamina-associated polypeptide 2, isoforms alpha/zeta;Thymopoietin isoforms alpha/zeta;Lamina-associated polypeptide 2, isoforms beta/delta/epsilon/gamma;Thymopoietin isoforms beta/delta/epsilon/gamma	Tmpo;mCG_10339;Lap2	B2RUB9;Q61033-1;Q61033;Q61029-2;Q61029;Q61029-4;Q3TXQ1;Q61033-2	75.167	0.000526	2.712	2.712		126020	361370	126020	361370	0	0
Probable ATP-dependent RNA helicase DDX5;DEAD box protein 5;RNA helicase p68;DEAD box RNA helicase DEAD1	Ddx5;Tnz2	Q61656;A1L333;Q3UXW3;Q3V0Z8;Q5U222;Q8BTS0;Q921Y3;Q9CSD9	69.319	1.1e-24	2.6885	2.6885		237150	687680	237150	687680	0	0
ADP/ATP translocase 2;Adenine nucleotide translocator 2;ADP,ATP carrier protein 2;Solute carrier family 25 member 5	Slc25a5;Ant2	P51881;Q545A2;B0LAB5	32.931	2.07e-42	2.6244	2.6244		288460	844410	288460	844410	0	0
ATP-dependent RNA helicase DDX3Y;DEAD box protein 3, Y-chromosomal;DEAD-box RNA helicase DEAD2;D1Pas1-related sequence 1;ATP-dependent RNA helicase DDX3X;DEAD box protein 3, X-chromosomal;DEAD box RNA helicase DEAD3;Embryonic RNA helicase;D1Pas1-related sequence 2;Putative ATP-dependent RNA helicase Pl10	Ddx3y;D1Pas1-rs1;Dead2;Ddx3x;D1Pas1-rs2;Ddx3;Dead3;Erh;D1Pas1;Pl10	Q62095;Q3TUR4;Q3U484;Q62167;B7ZWF1;B9EKE9;Q3TQX5;P16381;B9EIA2	73.427	1.31e-16	2.6011	2.6011		488840	1509100	488840	1509100	0	0
Protein flightless-1 homolog	Flii;Fli1;Fliih	Q9JJ28;Q3TUY1	144.8	3.21e-56	2.5822	2.5822		3143000	9101800	3143000	9101800	0	0
14-3-3 protein gamma;14-3-3 protein gamma, N-terminally processed	Ywhag	P61982;A8IP69	28.302	2.25e-24	2.5748	2.5748		14481	85804	14481	85804	0	0
THO complex subunit 4;Ally of AML-1 and LEF-1;Transcriptional coactivator Aly/REF;RNA and export factor-binding protein 1;REF1-I;RNA and export factor-binding protein 2;RNA and export factor binding protein 2	Thoc4;Aly;Ref1;Refbp1;Refbp2;Ref2	O08583-1;O08583;Q9JJW6-1;Q9JJW6;Q4KL64;Q9JJW6-2;O08583-2	26.94	0.008646	2.5635	2.5635		28725	117890	28725	117890	0	0
Putative uncharacterized protein;Ribosomal protein S5;Ribosomal protein S5, isoform CRA_a;40S ribosomal protein S5;40S ribosomal protein S5, N-terminally processed	Rps5;mCG_22552	Q91V55;P97461	22.876	1.28e-22	2.5115	2.5115		157030	481990	157030	481990	0	0
Ras-related protein Rab-15;Putative uncharacterized protein;Ras-related protein Rab-8A;Oncogene c-mel;Ras-related protein Rab-8B;Ras-related protein Rab-1A;YPT1-related protein;Ras-related protein Rab-13;Ras-related protein Rab-1B;Ras-related protein Rab-10;Rab15 protein;RAB1, member RAS oncogene family	Rab15;Rab8a;Mel;Rab8;Rab8b;Rab1A;Rab1;Rab13;Rab1b;Rab10;RP23-19L22.4-003;RP23-19L22.4-002	Q8K386;Q0PD40;Q3TYB1;Q3TYH2;Q3UHW5;P55258;Q0PD50;P61028;Q0PD49;P62821;Q0PD67;Q3UB66;Q5SW88;Q6ZPF0;Q9DD03;Q0PD42;Q9D1G1;Q0PD66;Q3V3C2;P61027;Q3U621;Q4FJL0;Q8BKQ0;Q91YW0;Q5SW87;Q5SW86	24.318	5.34e-05	2.5054	2.5054		12776	49186	12776	49186	0	0
T-complex protein 1 subunit alpha B;CCT-alpha;Tailless complex polypeptide 1B;T-complex protein 1 subunit alpha A;Tailless complex polypeptide 1A	Cct1;Ccta;Tcp1	P11983-1;P11983;A8XUV6;P11983-2;A8XUV0;Q62289;Q62290;Q62291;Q6LBL9;Q9QZ33;Q9QZ34;Q9QZ36;P11984	60.448	2.3e-07	2.4872	2.4872		121960	329120	121960	329120	0	0
Fragile X mental retardation syndrome-related protein 1;Fragile X mental retardation, autosomal homolog 2;Putative uncharacterized protein;Fragile X mental retardation syndrome-related protein 2;Fragile X mental retardation protein 1 homolog	Fxr1;Fxr1h;Fxr2;Fxr2h;RP23-422L16.5-006;Fmr1;Fmr-1	Q61584-1;Q61584;Q61584-3;Q6P5B5;Q3TA75;Q61584-7;Q61584-4;Q61584-6;Q61584-5;Q61584-2;Q8C7U4;Q9WVR4;P35922-2;P35922;Q6AXB7;P35922-1;P35922-7;P35922-8;P35922-3;Q547R0;P35922-9;P35922-11	76.221	4.15e-05	2.4504	2.4504		32898	108260	32898	108260	0	0
Elongation factor 1-gamma;eEF-1B gamma	Eef1g	Q9D8N0;Q4FZK2;Q8R1N8	50.06	9.48e-12	2.3869	2.3869		77105	208210	77105	208210	0	0
Polyadenylate-binding protein 1;Pabpc1 protein;Putative uncharacterized protein	Pabpc1;Pabp1;Pabpc3;Pabpc2	P29341;Q05DT1;Q3U8U8;Q8BN32;Q99KL3;Q99L36;Q9DBE3;Q9D4E6;Q3V2M1;Q62029;Q792Y0	70.642	5.37e-62	2.3776	2.3776		1166900	2839300	1166900	2839300	0	0
Tubulin beta-2C chain;Tubulin beta-4 chain;Tubulin beta-6 chain	Tubb2c;Tubb4;Tubb6	P68372;Q9CVR0;Q9DCR1;Q9D6F9;Q922F4;Q3U9U3;Q3UMM1;Q9CUN8	49.83	9.36e-21	2.3507	2.3507		249720	158750	249720	158750	0	0
Sorting nexin-9	Snx9	Q91VH2;Q3TZU7;Q3U1P2;Q9CZK0	66.545	5.83e-14	2.3445	2.3445		21820	160310	21820	160310	0	0
Heterogeneous nuclear ribonucleoprotein Q;Synaptotagmin-binding, cytoplasmic RNA-interacting protein;Glycine- and tyrosine-rich RNA-binding protein;GRY-RBP;NS1-associated protein 1;pp68;Putative uncharacterized protein;Heterogeneous nuclear ribonucleoprotein R	Syncrip;Hnrpq;Nsap1;Nsap1l;Hnrnpr;Hnrpr;RP24-315O23.1-006	Q7TMK9-1;Q7TMK9;Q3TRV3;Q7TMK9-2;Q3U8W9;Q3UKV5;Q3UMT8;Q3UZI0;Q8BL32;Q8VHM5;Q99KG1;Q9CT37;A2AW41	69.632	4.03e-09	2.3311	2.3311		75811	189270	75811	189270	0	0
40S ribosomal protein S20	Rps20	P60867;Q5BLK2	13.373	1.08e-14	2.2926	2.2926		354750	970070	354750	970070	0	0
Splicing factor, proline- and glutamine-rich;Polypyrimidine tract-binding protein-associated-splicing factor;DNA-binding p52/p100 complex, 100 kDa subunit	Sfpq	Q8VIJ6;Q3TZL2;Q7TMH7;Q810V5;Q9Z1Q0	75.441	5.77e-32	2.2923	2.2923		1917000	4962700	1917000	4962700	0	0
60S ribosomal protein L23;Ribosomal protein L23	Rpl23;RP23-386E10.5-004	P62830;A2A6F9;A2A6F8	14.865	1.49e-13	2.2526	2.2526		132430	371570	132430	371570	0	0
60S ribosomal protein L10-like;Putative uncharacterized protein;60S ribosomal protein L10;Protein QM homolog;Ribosomal protein 10;QM protein	Rpl10l;Rpl10;Qm;RP23-436K3.4-011	P86048;Q3THJ6;Q6ZWV3;B7FAU6;O89059	24.558	0.000461	2.2399	2.2399		55753	132220	55753	132220	0	0
Rps19 protein;40S ribosomal protein S19	Rps19	Q5M9P3;Q9CZX8	23.104	1e-05	2.2369	2.2369		86898	196600	86898	196600	0	0
Probable ATP-dependent RNA helicase DDX6;DEAD box protein 6;ATP-dependent RNA helicase p54;Oncogene RCK homolog	Ddx6;Hlr2;Rck	P54823	54.191	0.029371	2.2304	2.2304		28791	76356	28791	76356	0	0
Non-POU domain-containing octamer-binding protein	Nono	Q99K48-1;Q99K48;Q3TF40;Q3TFC2;Q3TMM5;Q3TTV7;Q3UM20;Q4FK11;Q99K48-2	54.54	3.99e-20	2.2229	2.2229		150740	491690	150740	491690	0	0
40S ribosomal protein S2;S4;LLRep3 protein;Putative uncharacterized protein	Rps2;Llrep3;Rps4	P25444;O89072;Q3TI78;Q3TL20;Q3TLE5;Q3TXR5;Q3TXS9;Q58EU3;Q9DC49;Q3UB36	31.231	6.05e-13	2.2045	2.2045		698110	1632000	698110	1632000	0	0
40S ribosomal protein S26	Rps26	P62855;Q497N1	13.015	1.81e-09	2.1594	2.1594		100880	225280	100880	225280	0	0
Putative uncharacterized protein;Leucine-rich repeat flightless-interacting protein 2;LRR FLII-interacting protein 2	Lrrfip2	Q8C062;Q91WK0-1;Q91WK0;Q91WK0-2	82.069	5.55e-18	2.1473	2.1473		278100	777960	278100	777960	0	0
T-complex protein 1 subunit delta;CCT-delta;A45	Cct4;Cctd	P80315;Q3TII0;Q3UJZ8;Q564F4	58.066	1.34e-06	2.1416	2.1416		27797	69657	27797	69657	0	0
Rps16 protein;40S ribosomal protein S16	ENSMUSG00000060419;Rps16	Q5CZY9;P14131;A4FUS1;Q641N3	19.274	1.02e-09	2.1026	2.1026		198230	510460	198230	510460	0	0
60S ribosomal protein L36	Rpl36	P47964;Q5M9L1;Q6ZWZ4	12.215	0.008337	2.085	2.085		19813	44407	19813	44407	0	0
T-complex protein 1 subunit beta;CCT-beta;Brain cDNA, clone MNCb-1272, similar to Mus musculus chaperonin subunit 2 (beta) (Cct2), mRNA	Cct2;Cctb	P80314;Q542X7;Q9JJD8	57.477	1.14e-07	2.0706	2.0706		172960	433090	172960	433090	0	0
40S ribosomal protein S8;Ribosomal protein S8	Rps8;OTTMUSG00000000623;RP23-169M24.1-001;mCG_7626	P62242;Q3UA25;Q3UJU6;Q497E9;Q9CQW4;Q9CRJ5;Q5M9L9;Q5SZV3	25.736	4.2e-58	2.054	2.054		773950	1797000	773950	1797000	0	0
40S ribosomal protein S27;40S ribosomal protein S27-like protein	Rps27;Rps27l	Q6ZWU9;Q6ZWY3	11.829	6.29e-06	2.039	2.039		92129	202210	92129	202210	0	0
40S ribosomal protein S7	Rps7	P62082;Q4FZE6	22.127	3.03e-08	2.0375	2.0375		155010	305570	155010	305570	0	0
			6.6716	0.000496	2.0358	2.0358		133940	299740	133940	299740	0	0
40S ribosomal protein S11;Putative uncharacterized protein	Rps11	P62281;Q3UC02;Q9CW75;Q9D0P6;Q9DB79	18.431	5.14e-11	2.0288	2.0288		562440	1299400	562440	1299400	0	0
Putative uncharacterized protein;Cofilin-1;Cofilin, non-muscle isoform	Cfl1	Q9CX22;P18760;Q544Y7	24.795	1.99e-12	2.0274	2.0274		100630	221050	100630	221050	0	0
Histone H2B type 3-B;Histone H2B type 1-P;Histone H2B;Histone H2B type 1-A;Histone H2B, testis;Testis-specific histone H2B;Histone H2B type 3-A;Histone H2B type 1-F/J/L;H2B 291A;Histone H2B type 1-M;H2B 291B;Histone H2B type 1-K;Histone H2B type 2-E;H2b 613;Histone H2B type 1-H;h2B-221;Histone H2B type 2-B;H2b 616;Histone H2B type 1-B;h2B-143;Histone H2B type 1-C/E/G	Hist3h2bb;Hist1h2bp;Hist1h2bc;LOC665622;OTTMUSG00000013203;mCG_50238;Hist1h2bb;Hist1h2ba;Th2b;Hist3h2ba;Hist1h2bf;H2b-f;Hist1h2bj;H2b-j;Hist1h2bl;H2b-l;Hist1h2bn;H2b-n;Hist1h2bm;Hist1h2bk;Hist2h2be;Hist1h2bh;Hist2h2bb;Hist1h2be;Hist1h2bg	Q8CGP0;Q8CGP2-2;Q8CGP2;Q921L4;Q8CBB6;P70696;A0JNS9;Q9D2U9;A2AB77;P10853;A0JLV3;P10854;B2RTK3;Q8CGP1;B2RVD5;Q64524;Q64478;Q64525;Q64475;Q8CGP2-1;Q6ZWY9	17.145	0.044264	2.0149	2.0149		113640	229080	113640	229080	0	0
Gelsolin;Actin-depolymerizing factor;Brevin	Gsn;Gsb	P13020-1;P13020;A2AL35;Q3TGJ9;Q3U9Q8;Q3UCW8;P13020-2;A6PWS5;Q6PAC1	85.941	8.86e-60	2.0135	2.0135		3224700	6799000	3224700	6799000	0	0
T-complex protein 1 subunit gamma;CCT-gamma;Matricin;mTRiC-P5	Cct3;Cctg	P80318;Q3TBM6;Q3U0I3;Q3U4U6;Q3UJP4;Q9R1U1	60.629	2.7e-18	1.9887	1.9887		127440	325010	127440	325010	0	0
T-complex protein 1 subunit theta;CCT-theta	Cct8;Cctq	P42932;Q3UKQ2;Q3UL22;Q6A0F1;Q8BVY8;Q9CRW7;Q9CS06;Q9WVS5	59.555	2.85e-19	1.9568	1.9568		167010	343020	167010	343020	0	0
Ribosomal protein S23;40S ribosomal protein S23	Rps23	Q497E1;Q9CWI9;Q9CZI5;P62267;Q9CSN9	16.017	1.22e-06	1.9447	1.9447		130800	260960	130800	260960	0	0
Peptidyl-prolyl cis-trans isomerase B;Cyclophilin B;S-cyclophilin;CYP-S1;Peptidyl-prolyl cis-trans isomerase	Ppib	P24369;Q9DCY1;Q6ZQM2	23.713	6.29e-06	1.9426	1.9426		51641	105380	51641	105380	0	0
60S ribosomal protein L7a;Surfeit locus protein 3	Rpl7a;Surf-3;Surf3	P12970;Q58ET1;Q5EBG5;Q6P1A9;Q80UT7	29.976	7.63e-22	1.9115	1.9115		721330	1525500	721330	1525500	0	0
60S ribosomal protein L9	Rpl9	P51410;Q5EBQ6;Q5M9J5	21.881	1.82e-06	1.9035	1.9035		200240	421190	200240	421190	0	0
Putative uncharacterized protein;60S ribosomal protein L24	Rpl24	Q3UW40;Q8BP67;Q8BT08;Q9CS31	18.252	3.5e-19	1.9017	1.9017		194970	459850	194970	459850	0	0
40S ribosomal protein S4, X isoform;Putative uncharacterized protein;Ribosomal protein S4, Y-linked 2;RIKEN cDNA 1110033J19	Rps4x;Rps4;Rps4y2;1110033J19Rik;RP23-251M14.2-001;mCG_49215	P62702;Q3UXQ6;Q545F8;Q545X8;Q3V1Z5	29.597	3.79e-12	1.8911	1.8911		819920	1549000	819920	1549000	0	0
40S ribosomal protein S6;Phosphoprotein NP33	Rps6	P62754;Q3TL53;Q5BLK1;Q8BT09	28.68	7.15e-07	1.887	1.887		330900	738840	330900	738840	0	0
60S ribosomal protein L21;Ribosomal protein L21	Rpl21	O09167;Q4VA28;Q9CQM8	18.562	2.09e-11	1.8786	1.8786		125730	246300	125730	246300	0	0
40S ribosomal protein S17	Rps17	P63276;Q3TK12;Q5M9L7;Q8BT90	17.639	1.84e-05	1.8754	1.8754		97153	207580	97153	207580	0	0
ATP synthase subunit beta, mitochondrial	Atp5b	P56480	56.3	5.71e-21	1.8667	1.8667		80624	169600	80624	169600	0	0
40S ribosomal protein S3a	Rps3a	P97351;Q3U5P8;Q3UAC2;Q3UJU5;Q564F3;Q9D1S3	29.885	7.58e-15	1.8549	1.8549		380500	829820	380500	829820	0	0
Rpl12 protein;60S ribosomal protein L12	Rpl12	Q6DI58;P35979;Q3TIQ2;Q5BLK0;Q8C2K0	22.987	0.00016	1.8484	1.8484		91742	188430	91742	188430	0	0
40S ribosomal protein S13	Rps13	P62301;Q5BLJ7;Q921R2	17.222	1.22e-06	1.8438	1.8438		205290	396390	205290	396390	0	0
Ribosomal protein L1;60S ribosomal protein L10a;CSA-19;Neural precursor cell expressed developmentally down-regulated protein 6	Rpl10a;Nedd-6;Nedd6	Q3U561;Q5XJF6;Q99JL6;P53026	24.831	2.98e-18	1.8411	1.8411		518800	986690	518800	986690	0	0
60S ribosomal protein L18	Rpl18	P35980;Q0QEW9;Q58EW0;Q642K1	21.644	2.47e-26	1.8341	1.8341		1174800	2072700	1174800	2072700	0	0
60S ribosomal protein L18a;Rpl18a protein	Rpl18a	P62717;Q3THJ0;Q05CK2	22.377	4e-12	1.8254	1.8254		274840	528990	274840	528990	0	0
40S ribosomal protein S9;Rps9 protein	Rps9	Q6ZWN5;Q96EC0;Q9CXW7	22.591	3.98e-07	1.8189	1.8189		483800	968470	483800	968470	0	0
Cysteine and glycine-rich protein 1	Csrp1;Crp1;Csrp	P97315;Q4FJX4	20.583	2.12e-10	1.8083	1.8083		70711	146130	70711	146130	0	0
60S ribosomal protein L29	Rpl29;Rpl43	P47915;Q5M8M8	29.508	0.014178	1.8082	1.8082		124520	218410	124520	218410	0	0
60S ribosomal protein L13a;Transplantation antigen P198;Tum-P198 antigen;Putative uncharacterized protein	Rpl13a;P198;Tstap198-7	P19253;Q5M9M0;Q3TDS9	23.464	3.54e-06	1.7884	1.7884		1336200	705690	1336200	705690	0	0
Glyceraldehyde-3-phosphate dehydrogenase;Glyceraldehyde-3-phosphate dehydrogenase, testis-specific;Spermatogenic glyceraldehyde-3-phosphate dehydrogenase;Spermatogenic cell-specific glyceraldehyde 3-phosphate dehydrogenase 2;Glyceraldehyde 3-phosphate dehydrogenase;GAPDH	Gapdh;Gapd;Gapdhs;Gapd-s;Gapds;AK190093;ENSMUSG00000071343	P16858;Q3TUZ9;Q6IWE3;P10096;Q64467;Q3V2I5;Q2VWQ4	39.967	2.28e-32	1.7756	1.7756		428480	891080	428480	891080	0	0
60S ribosomal protein L4	Rpl4	Q9D8E6;Q564E8;Q5ZEY2;Q9CSM5	47.153	2.7e-22	1.7744	1.7744		403460	807540	403460	807540	0	0
Heterogenous nuclear ribonucleoprotein U	Hnrnpu;Hnrpu;hnRNP U	O88568;Q3TGN5;Q3TS50;Q3TVV6;Q3TWN5;Q3TXW2;Q3ULH5;Q8C290;Q8VEK3;Q9R205	87.917	1.23e-12	1.7725	1.7725		169270	321620	169270	321620	0	0
60S ribosomal protein L11;Ribosomal protein L11	Rpl11;RP23-49E16.1-002	Q9CXW4;A2BH07;Q8VC94;A2BH06	20.252	1.51e-18	1.759	1.759		625920	1153900	625920	1153900	0	0
60S ribosomal protein L27	Rpl27	P61358;Q5BLJ9;Q9CSM4	15.798	1.64e-06	1.7449	1.7449		191530	362030	191530	362030	0	0
40S ribosomal protein S15a	Rps15a	P62245;Q5M9M4	14.839	1.05e-07	1.739	1.739		215680	430210	215680	430210	0	0
60S ribosomal protein L22;Heparin-binding protein HBp15	Rpl22	P67984;Q4VAG4	14.759	4.54e-10	1.7268	1.7268		254000	472020	254000	472020	0	0
S-methyl-5'-thioadenosine phosphorylase;5'-methylthioadenosine phosphorylase	Mtap	Q9CQ65;A2ANM4	31.062	0.006903	1.7262	1.7262		27559	55288	27559	55288	0	0
Putative uncharacterized protein;Polypyrimidine tract-binding protein 1;Heterogeneous nuclear ribonucleoprotein I;MCG13402, isoform CRA_d;Regulator of differentiation 1;ROD1 regulator of differentiation 1 (S. pombe)	Ptbp1;Ptb;mCG_13402;Rod1;RP23-286H14.3-006	Q3U5I2;Q5RJV5;Q6NZB8;Q80T07;Q8K144;Q922I7;Q3T984;Q3TQW3;Q3UBR5;Q8BGJ5;Q8C2R5;Q8R509;P17225;Q8CB58;Q923A7;Q8BHD7-2;Q8BHD7;Q8C5Q1;Q8BHD7-1;A2ANH2	59.321	8.31e-05	1.7091	1.7091		83847	175560	83847	175560	0	0
60S ribosomal protein L15;Ribosomal protein L15	Rpl15;RP23-205G15.1-003	Q9CZM2;Q3U7D2;Q5M8Q0;B8JKK2	28.335	0.044264	1.7076	1.7076		89864	162450	89864	162450	0	0
D-3-phosphoglycerate dehydrogenase;A10;Putative uncharacterized protein	Phgdh;EG627427	Q61753;Q8C5X4	56.585	1.51e-07	1.6898	1.6898		29128	70854	29128	70854	0	0
Galectin-1;Lectin galactoside-binding soluble 1;Beta-galactoside-binding lectin L-14-I;S-Lac lectin 1;Galaptin;14 kDa lectin	Lgals1;Gbp	P16045	14.866	7.41e-16	1.6888	1.6888		39638	92181	39638	92181	0	0
60S ribosomal protein L26;Silica-induced gene 20 protein;Ribosomal protein L26	Rpl26;RP23-396M19.1-002;RP23-396M19.1-003	P61255;Q3U7N1;Q4FZH2;B1ARA5;B1ARA3	17.258	0.008488	1.6815	1.6815		67622	134280	67622	134280	0	0
Aspartyl-tRNA synthetase, cytoplasmic;Aspartate--tRNA ligase;Putative uncharacterized protein	Dars	Q922B2;Q3TF87;Q3TMC5;Q3U987;Q3UJQ3;Q8BK18	57.117	0.001251	1.6653	1.6653		17515	35218	17515	35218	0	0
60S ribosomal protein L30	Rpl30	P62889;Q497D7;Q58DZ3;Q5PR15	12.784	3.08e-19	1.655	1.655		383060	693310	383060	693310	0	0
60S ribosomal protein L7	Rpl7	P14148;Q3TK73;Q3UBI6;Q5M9N8	31.419	1.24e-18	1.608	1.608		386800	726820	386800	726820	0	0
Putative uncharacterized protein;60S ribosomal protein L14;Ribosomal protein L14	Rpl14	Q9CWK0;Q9CR57;B0LAB8;Q569Z0	26.316	1.46e-19	1.6074	1.6074		327780	609020	327780	609020	0	0
Twinfilin-1;Protein A6	Twf1;Ptk9	Q91YR1	40.079	2.35e-10	1.5768	1.5768		200990	266590	200990	266590	0	0
ATP synthase subunit alpha, mitochondrial	Atp5a1	Q03265	59.752	0.001574	1.5693	1.5693		67270	129790	67270	129790	0	0
Peroxiredoxin-2;Thioredoxin peroxidase 1;Thioredoxin-dependent peroxide reductase 1;Thiol-specific antioxidant protein	Prdx2;Tdpx1;Tpx	Q61171;Q5M9N9	21.778	0.001746	1.5169	1.5169		62239	122680	62239	122680	0	0
60S ribosomal protein L19;Ribosomal protein L19	Rpl19;RP23-309H19.6-002	P84099;Q5I0T8;A2A547	23.466	1.17e-24	1.512	1.512		42876	70458	42876	70458	0	0
Putative uncharacterized protein;Leiomodin-1	Lmod1	Q3V0B5;Q8BVA4;Q9CTT3	66.309	1.78e-32	1.5112	1.5112		1040300	1741000	1040300	1741000	0	0
60S ribosomal protein L31;Putative uncharacterized protein;Rpl31 protein	Rpl31	P62900;Q5M9K9;Q9CY93;Q58DZ1	14.463	0.000172	1.499	1.499		53924	77096	53924	77096	0	0
Triosephosphate isomerase;Triose-phosphate isomerase	Tpi1;Tpi	P17751	32.191	0.041251	1.4733	1.4733		23846	40833	23846	40833	0	0
Peroxiredoxin-1;Thioredoxin peroxidase 2;Thioredoxin-dependent peroxide reductase 2;Osteoblast-specific factor 3;Macrophage 23 kDa stress protein;Peroxiredoxin 1	Prdx1;Msp23;Paga;Tdpx2;RP23-177C18.2-006;RP23-177C18.2-004;RP23-177C18.2-002	P35700;B1AXW7;Q3U9J9;B1AXW6;B1AXW5;B1AXW4	22.176	1.15e-05	1.4562	1.4562		196920	437250	196920	437250	0	0
Pyruvate kinase isozymes M1/M2;Pyruvate kinase muscle isozyme	Pkm2;Pk3;Pykm	P52480-2;P52480	57.984	2.21e-17	1.442	1.442		179150	269450	179150	269450	0	0
ADP-ribosylation factor 2;ADP-ribosylation factor 1;ADP-ribosylation factor 3;ADP-ribosylation factor 4;ADP-ribosylation factor 5	Arf2;Arf1;Arf3;Arf4;Arf5	Q8BSL7;A2A6T7;P84078;P61205;Q3U344;P61750;Q14BR4;Q9DD04;P84084	20.746	0.000494	1.4107	1.4107		45246	70377	45246	70377	0	0
Peptidyl-prolyl cis-trans isomerase A;Cyclophilin A;Cyclosporin A-binding protein;SP18	Ppia	P17742;Q3TE63;Q3UAJ1;Q5SVY2;Q9CZK9	18.314	0.004842	1.3507	1.3507		24480	36488	24480	36488	0	0
Putative uncharacterized protein	Myo1e	Q3TLJ4;Q80X36;Q8C123;Q91ZI4	126.82	4.42e-68	1.343	1.343		7362100	10326000	7362100	10326000	0	0
Enolase;Alpha-enolase;2-phospho-D-glycerate hydro-lyase;Non-neural enolase;Enolase 1	Eno1;RP23-278I3.3-002;Eno-1	Q6PHC1;P17182;Q5FW97	39.782	0.00102	1.2253	1.2253		3261100	3970300	3261100	3970300	0	0
Heterogeneous nuclear ribonucleoprotein K	Hnrnpk;Hnrpk	P61979-2;P61979;Q3TJ38;Q3TL71;Q3TUA1;Q5FWJ5;P61979-1;Q3TG17;B2M1R6;Q3U6X2;Q3U9Q3;P61979-3	51.028	1.14e-15	1.1978	1.1978		152800	201970	152800	201970	0	0
Serpin H1;Collagen-binding protein;47 kDa heat shock protein;Serine protease inhibitor J6;Putative uncharacterized protein	Serpinh1;Cbp1;Hsp47	P19324;Q3TJK3;Q3TMD2;Q3TWG9;Q5U4D0;Q8BV87;Q8BVU9	46.589	1.59e-11	1.1411	1.1411		129010	163750	129010	163750	0	0
AP-2 complex subunit mu-1;Mu2-adaptin;AP-2 mu-2 chain;Plasma membrane adaptor AP-2 50 kDa protein;Clathrin assembly protein complex 2 medium chain;Clathrin coat assembly protein AP50;Clathrin coat-associated protein AP50;Putative uncharacterized protein;Adaptor protein complex AP-2, mu1, isoform CRA_a	Ap2m1;Clapm1;mCG_128452	P84091;Q3TH69;Q3UCW9;Q5FWI9;Q6A0C9;Q3TWV4	49.654	1.76e-05	1.1177	1.1177		96221	127590	96221	127590	0	0
AP-2 complex subunit alpha-1;Adapter-related protein complex 2 alpha-1 subunit;Adaptor protein complex AP-2 subunit alpha-1;Alpha1-adaptin;Plasma membrane adaptor HA2/AP2 adaptin alpha A subunit;Alpha-adaptin A;Clathrin assembly protein complex 2 alpha-A large chain;100 kDa coated vesicle protein A;AP-2 complex subunit alpha-2;Adapter-related protein complex 2 alpha-2 subunit;Adaptor protein comp…	Ap2a1;Adtaa;Clapa1;Ap2a2;Adtab	P17426-1;P17426;P17426-2;P17427;Q3U7X9;Q69ZW4;Q6PEE6;Q8C2J5	107.66	1.22e-23	0.98621	0.9862		390870	299820	390870	299820	0	0
Clathrin, heavy polypeptide (Hc);Clathrin heavy chain 1	Cltc;RP23-366M19.3-006	Q5SXR6;Q80U89;Q68FD5;Q3TAN1;Q3TJ98;Q3TYQ2;Q3U0H2;Q3UPJ3;Q8K2I5	191.98	5.59e-14	0.83154	0.8315		2613700	1911500	2613700	1911500	0	0
60S acidic ribosomal protein P2	Rplp2	P99027	11.651	2.19e-06	0.8065	0.8065		54994	49060	54994	49060	0	0
Protein-glutamine gamma-glutamyltransferase 2;Tissue transglutaminase;TGase C;Transglutaminase-2	Tgm2	P21981	77.06	4.3e-08	0.096918	0.0969		667180	17005	667180	17005	0	0
52 kDa Ro protein;Sjoegren syndrome type A antigen;Ro(SS-A);52 kDa ribonucleoprotein autoantigen Ro/SS-A;Tripartite motif-containing protein 21;Putative uncharacterized protein	Trim21;Ro52;Ssa1	Q62191;Q3UCL2;Q921V6;Q3U7K7	54.174	4.3e-12	0.049437	0.0494		252660	2140.5	252660	2140.5	0	0
Olfactory receptor 1283;Olfactory receptor Olfr1283;Olfactory receptor 1281;Olfactory receptor Olfr1281;Olfactory receptor 1286;MCG1040045;Olfactory receptor Olfr1286;Olfactory receptor 1282;MCG61547;Olfactory receptor Olfr1282;Olfactory receptor 1280;MCG1040043;Olfactory receptor MOR248-1;Olfactory receptor Olfr1280;Olfactory receptor MOR248-2	Olfr1283;RP23-336F11.1-001;Olfr1281;RP24-383G18.3-001;Olfr1286;RP23-336F11.4-001;mCG_1040045;Olfr1282;RP24-383G18.4-001;mCG_61547;Olfr1280;RP24-383G18.2-001;mCG_1040043	Q7TQY4;Q7TQY6;Q7TQY2;Q7TQY5;Q8K527;Q8VGG8;Q8VGG7	34.383	0.11761	0.027611	0.0276		27252000	114070	27252000	114070	0	0
Transmembrane protein 169	Tmem169	Q8BG50	33.424	0.021472	0.009088	0.0091		2124900	35275	2124900	35275	0	0
PRKC apoptosis WT1 regulator protein;Prostate apoptosis response 4 protein	Pawr;Par4	Q925B0-1;Q925B0;Q925B0-2;Q3UWE8	35.908	2.1e-29	9.8916		9.8916	75930	4136900	0	0	75930	4136900
Fibrinogen A-alpha-chain	Fga	Q08284;Q99K47	87.428	5.83e-28	0.070065		0.070065	1523300	0	0	0	1523300	0
Complement C4-B;Complement C4 beta chain;Complement C4 alpha chain;C4a anaphylatoxin;Complement C4 gamma chain;Sex-limited protein;C4a protein	C4b;C4;C4a;slp	P01029;B2RWX2;B2RXW7;Q3TAT4;Q3TYN1;Q9QWR4;B0G0Y3;O88305;Q62237;Q62238;Q6P3Y0;Q9QUF7;Q9QUF8;Q9QUF9;Q9Z0D8;Q9Z0J3;B9EIU2	194.05	2.94e-17	0.032369		0.032369	359630	0	0	0	359630	0
Murinoglobulin-1;Murinoglobulin-2	Mug1;Mug-1;Mug2;Mug-2	P28665;P28666	165.3	6.9e-13	0.024528		0.024528	2773600	0	0	0	2773600	0
Fibrinogen gamma chain	Fgg	Q8VCM7;Q3UEM7;Q3UER8	50.349	5.11e-45	0.012017		0.012017	2102800	0	16947	0	2085800	0
Splicing factor U2AF 35 kDa subunit;U2 auxiliary factor 35 kDa subunit;U2 snRNP auxiliary factor small subunit;Splicing factor U2AF 26 kDa subunit;U2 auxiliary factor 26;U2 small nuclear RNA auxiliary factor 1-like protein 4	U2af1;U2af1l4;U2af26	Q9D883;Q14C24;Q8BGJ9	27.815	3.58e-08	17.274		17.274	21105	335140	0	0	21105	335140
Midline 2;Midline-2;Midline defect 2;Tripartite motif-containing protein 1	Mid2;RP23-440B21.3-002;Fxy2;Trim1	B1AVF5;Q9QUS6;B1AVF4	81.201	0.10444	17.026	17.026		17310	5912400	17310	5912400	0	0
Cngb1 protein;cDNA sequence BC016201	Cngb1;BC016201	Q80VQ4;Q80XL8;Q91WA8	146.68	0.065729	13.011	13.011		295020	1862700	295020	1862700	0	0
40S ribosomal protein S10;Putative uncharacterized protein;Ribosomal protein S10	Rps10;RP24-535O17.1-002	P63325;Q3U9P0;Q5M9K7;Q3UW83	18.916	0.030343	10.848		10.848	9527.6	105790	0	0	9527.6	105790
Arginine and glutamate-rich protein 1	Arglu1	Q3UL36-1;Q3UL36;Q3UL36-2;Q3TDV7	32.887	0.000112	9.5495		9.5495	0	465810	0	0	0	465810
Angiopoietin-like 2;Putative uncharacterized protein;Angiopoietin-like 2, isoform CRA_a;Angiopoietin-related protein 2	Angptl2;RP23-35J6.3-001;mCG_18558;Arp2	Q8BM09;Q9R045;Q9CZZ8	57.105	1.31e-28	8.7523	8.7523		0	77699	0	77699	0	0
Actin filament-associated protein 1;110 kDa actin filament-associated protein;AFAP-110;Putative uncharacterized protein;Actin filament-associated protein 1-like 1	Afap1;Kiaa3018;Afap1l1	Q80YS6;Q8BV31;Q9CT56;Q8BZI0-1;Q8BZI0;B2RSM5;Q8BZI0-2	80.614	6.87e-06	8.5351	8.5351		0	135920	0	135920	0	0
Putative uncharacterized protein;RNA-binding protein FUS;Protein pigpen	Taf15;Fus	Q3TLE4;Q8BQ46;P56959;Q3UK30;Q3USY4;Q3V2Z2;Q3V452;Q5SSG6	62.18	0.013273	8.3001		8.3001	0	307790	0	0	0	307790
Phosphoglycerate mutase family member 5	Pgam5	Q8BX10-1;Q8BX10;A1A4A7;B7ZNW0;Q8BX10-2	31.994	0.022339	6.4812	6.4812		0	47103	0	47103	0	0
Myosin-Ic;Myosin I beta;MMI-beta	Myo1c	Q9WTI7-3;Q9WTI7	119.88	0	6.3898	6.3898		12922	76862	12922	76862	0	0
Growth arrest-specific protein 2	Gas2;Gas-2	P11862;Q9D699	34.9	0.014668	6.3816	6.3816		0	94243	0	94243	0	0
Protein tyrosine phosphatase, receptor type, B;Protein tyrosine phosphatase, receptor type, B, isoform CRA_a;N-acetylglucosamine-1-phosphotransferase subunits alpha/beta;GlcNAc-1-phosphotransferase subunits alpha/beta;Stealth protein GNPTAB;UDP-N-acetylglucosamine-1-phosphotransferase subunits alpha/beta;N-acetylglucosamine-1-phosphotransferase subunit alpha;N-acetylglucosamine-1-phosphotransfera…	Ptprb;mCG_125055;Gnptab;Gnpta;Kiaa1208;Arhgap22	B2RU80;Q3TS01;Q3UGZ7;Q64497;Q80VN7;Q8CIW2;Q9JJ07;Q69ZN6-1;Q69ZN6;Q69ZN6-2;Q61340;Q6P9R5;Q9CX77;Q8BL80-1;Q8BL80	224.49	0.045808	6.3088	6.3088		75608	549090	75608	549090	0	0
CD44 antigen;Phagocytic glycoprotein 1;HUTCH-I;Extracellular matrix receptor III;GP90 lymphocyte homing/adhesion receptor;Hermes antigen;Hyaluronate receptor;Lymphocyte antigen 24;Cd44 protein;Putative uncharacterized protein	Cd44;Ly-24;RP23-203N8.3-010;RP23-203N8.3-003;RP23-203N8.3-004;RP23-203N8.3-009;RP23-203N8.3-006	P15379-14;P15379;A2APM2;P15379-7;P15379-8;A2APM1;P15379-4;P15379-9;P15379-10;A2APM4;P15379-13;P15379-12;Q80X37;P15379-11;P15379-5;A2APM6;P15379-6;A2APM3;P15379-3;A2APM5;Q3TLT9;Q3U468;Q3U8S1;Q3UNN2;P15379-2	85.837	2.19e-06	5.9403	5.9403		0	134420	0	134420	0	0
Guanine nucleotide-binding protein G(I)/G(S)/G(T) subunit beta-1;Transducin beta chain 1	Gnb1	P62874;Q3TQ70;Q3U1B1;Q61621	37.377	0.000212	5.8833		5.8833	0	102670	0	0	0	102670
Myosin-Ic;Myosin I beta;MMI-beta	Myo1c	Q9WTI7-2;Q9WTI7	118.15	0	5.7534	5.7534		77288	420700	77288	420700	0	0
2-amino-3-ketobutyrate coenzyme A ligase, mitochondrial;Glycine acetyltransferase;Aminoacetone synthetase	Gcat;Kbl	O88986;Q9CZ08	44.93	2.54e-06	5.142		5.142	63369	1007200	0	0	63369	1007200
Prolyl 4-hydroxylase subunit alpha-3;4-PH alpha-3;Procollagen-proline,2-oxoglutarate-4-dioxygenase subunit alpha-3	P4ha3	Q6W3F0-1;Q6W3F0	61.905	0.043927	5.0487	5.0487		3333.3	55797	3333.3	55797	0	0
Tubulin alpha-1A chain;Tubulin alpha-1 chain;Alpha-tubulin 1;Alpha-tubulin isotype M-alpha-1;Tubulin alpha-1C chain;Tubulin alpha-6 chain;Alpha-tubulin 6;Alpha-tubulin isotype M-alpha-6;Tubulin alpha-3 chain;Tubulin alpha-3/alpha-7 chain;Alpha-tubulin 3/7;Alpha-tubulin isotype M-alpha-3/7;Putative uncharacterized protein	Tuba1a;Tuba1;Tuba1c;Tuba6;Tuba3a;Tuba3;Tuba3b;Tuba7	P68369;P68373;Q3TIZ0;Q52L87;P05214;Q5FW91;Q9D9Y2	50.135	1.02e-102	4.5182	4.5182		51357	275560	51357	275560	0	0
Protein unc-45 homolog A;Stromal membrane-associated protein 1	Unc45a;Smap1	Q99KD5	103.45	1.97e-07	4.2608	4.2608		0	59921	0	59921	0	0
Heat shock 70 kDa protein 1B;HSP70.1;Heat shock 70 kDa protein 1A;Heat shock 70 kDa protein 3;HSP70.3;Hsp68	Hspa1b;Hcp70.1;Hsp70-1;Hsp70a1;Hspa1;Hspa1a;Hsp70-3;Hsp70A1	P17879;Q61698;Q61696;A1E2B8;O88687;Q3TAI8;Q3TU85	70.175	5.44e-08	3.8562	3.8562		0	33208	0	33208	0	0
Guanine nucleotide-binding protein G(I)/G(S)/G(O) subunit gamma-12	Gng12	Q9DAS9	7.9972	0.050259	3.7124		3.7124	0	40242	0	0	0	40242
Ras GTPase-activating protein-binding protein 1;G3BP-1;ATP-dependent DNA helicase VIII;HDH-VIII;GAP SH3 domain-binding protein 1;Putative uncharacterized protein	G3bp1;G3bp	P97855;Q571F9;Q5NCU1;Q3UR88	51.828	0.022339	3.4919	3.4919		20812	55593	20812	55593	0	0
Allograft inflammatory factor 1-like;Ionized calcium-binding adapter molecule 2	Aif1l;Iba2	Q9EQX4;A2ATN1	17.024	0.019036	3.3855	3.3855		2335	17393	2335	17393	0	0
Protein disulfide-isomerase;Prolyl 4-hydroxylase subunit beta;Cellular thyroid hormone-binding protein;p55;Erp59;Putative uncharacterized protein	P4hb;Pdia1	P09103;Q3TF72;Q3TGS0;Q3THC3;Q3TIM0;Q3TIQ5;Q3TT76;Q3TWE3;Q3U738;Q3UA23;Q3UBY9;Q3UDR2;Q3UJA8;Q3URP6;Q922C8	57.143	0.027953	3.121	3.121		7573	56705	7573	56705	0	0
Barrier-to-autointegration factor;Breakpoint cluster region protein 1;LAP2-binding protein 1	Banf1;Baf;Bcrp1;L2bp1	O54962	10.102	0.029119	2.9889	2.9889		13517	55604	13517	55604	0	0
T-complex protein 1 subunit zeta;CCT-zeta;CCT-zeta-1	Cct6a;Cct6;Cctz;Cctz1	P80317;Q3TI05;Q3TI62;Q3TIX8;Q3TW97;Q52KG9;Q8VEI1	58.004	2.91e-10	2.7636	2.7636		12475	36406	12475	36406	0	0
UPF0027 protein C22orf28 homolog	D10Wsu52e	Q99LF4;Q3TJ01	55.249	0.03084	2.7364	2.7364		0	71172	0	71172	0	0
Paired mesoderm homeobox protein 1;Paired-related homeobox protein 1;Homeobox protein mHox;Homeobox protein K-2;Putative uncharacterized protein	Prrx1;Pmx;Pmx1	P63013-1;P63013;P63013-2;Q9D861;Q3TMI4	27.269	0.029371	2.6848	2.6848		8434.2	28026	8434.2	28026	0	0
Trifunctional enzyme subunit alpha, mitochondrial;TP-alpha;Long-chain enoyl-CoA hydratase;Long chain 3-hydroxyacyl-CoA dehydrogenase	Hadha	Q8BMS1;Q3TB39	82.669	0.022339	2.6392	2.6392		0	89376	0	89376	0	0
Dedicator of cytokinesis protein 7;Dedicator of cytokinesis 7	Dock7;Gm430;Kiaa1771;RP23-329P19.2-001	Q8R1A4-1;Q8R1A4;A2A9M4;A2A9M5;Q8R1A4-2;Q3U806;Q7TPP0	241.44	0.007252	2.2469	2.2469		187900	202210	187900	202210	0	0
LEM domain-containing protein 2	Lemd2;Lem2	Q6DVA0	57.506	7.96e-06	2.2377	2.2377		2590.5	18273	2590.5	18273	0	0
Transitional endoplasmic reticulum ATPase;15S Mg(2+)-ATPase p97 subunit;Valosin-containing protein	Vcp	Q01853;Q8BNF8	89.321	0.001069	2.1454	2.1454		25251	63967	25251	63967	0	0
Four and a half LIM domains 3;Four and a half LIM domains protein 3;Skeletal muscle LIM-protein 2	Fhl3;RP23-230F2.4-001;RP23-230F2.4-002	A2A781;Q9R059;A2A782	31.794	0.017792	2.0804		2.0804	0	19734	0	0	0	19734
14-3-3 protein zeta/delta;Protein kinase C inhibitor protein 1;SEZ-2;14-3-3 protein epsilon;14-3-3 protein sigma;Stratifin;Putative uncharacterized protein;14-3-3 protein beta/alpha;14-3-3 protein beta/alpha, N-terminally processed;14-3-3 protein eta;Tyrosine 3-monooxygenase/tryptophan 5-monooxygenase activation protein, beta;Tyrosine 3-monooxygenase/tryptophan 5-monooxygenase activation protein,…	Ywhaz;Ywhae;Sfn;Mkrn3;RP23-137L22.11-001;mCG_119703;Ywhab;Ywhah;RP23-321M14.1-002;RP23-78H4.1-005	P63101;Q3UA58;P62259;Q3V453;Q5SS40;Q8BPH1;O70456;Q3TEZ1;Q9JJ20;Q9CQV8-1;Q9CQV8;A2A5N2;P68510;Q9CQV8-2;A2A5N1;A2ACM8;Q8BWN0	27.771	1.71e-05	2.0792		2.0792	92277	171110	0	0	92277	171110
Small nuclear ribonucleoprotein Sm D3;snRNP core protein D3	Snrpd3	P62320;Q91VM2	13.916	0.009925	2.0698	2.0698		13842	30810	13842	30810	0	0
Sequestosome-1;Ubiquitin-binding protein p62;STONE14	Sqstm1;A170;STAP	Q64337-1;Q64337;Q64337-2	48.162	0.026634	2.0543	2.0543		0	21874	0	21874	0	0
40S ribosomal protein S24	Rps24	P62849-1;P62849;Q3TIF8;Q5M9M7;Q9CQK2;Q9CY61;Q9D7P1;Q9DCA4;P62849-3;P62849-2	15.551	0.015718	1.8683	1.8683		7005.9	20813	7005.9	20813	0	0
Plasminogen activator inhibitor 1 RNA-binding protein;PAI1 RNA-binding protein 1;SERPINE1 mRNA-binding protein 1;Putative uncharacterized protein	Serbp1;Pairbp1	Q9CY58-1;Q9CY58;Q3UMP4;Q3V274;Q9CY58-2;Q3UJK2;Q9CY58-3;Q3UEI6	44.714	6.29e-06	1.8458	1.8458		26876	52455	26876	52455	0	0
Cysteine and glycine-rich protein 2;Double LIM protein 1	Csrp2;Dlp1	P97314;Q6QMT3;Q71V27;Q9D1M8	20.926	1.55e-17	1.703	1.703		9987	24776	9987	24776	0	0
Splicing factor, arginine/serine-rich 3;Pre-mRNA-splicing factor SRP20;Protein X16	Sfrs3;Srp20;X16	P84104-1;P84104;B2KF41;Q9D6W4;P84104-2;Q3U781	19.329	0.044264	1.6833	1.6833		11402	24473	11402	24473	0	0
60S ribosomal protein L28	Rpl28	P41105;Q5M9J8;Q5M9N5	15.733	0.01642	1.6051	1.6051		31375	48838	31375	48838	0	0
Skeletal muscle myosin heavy chain II-a;Myosin, heavy polypeptide 2, skeletal muscle, adult	Myh2;RP23-294E23.2-001	Q1WNQ9;Q5SX41	223.22	0.00039	1.5827	1.5827		42114	29338	42114	29338	0	0
Dihydropyrimidinase-related protein 2;ULIP 2 protein	Dpysl2;Crmp2;Ulip2	O08553	62.277	0.000274	1.4655	1.4655		13607	18432	13607	18432	0	0
60S ribosomal protein L38	Rpl38	Q9JJI8;Q52KP0	8.2038	0.026221	1.3299	1.3299		17367	39284	17367	39284	0	0
Myosin light chain 4;Myosin light chain 1, atrial/fetal isoform;MLC1EMB;Myosin, light polypeptide 4;Putative uncharacterized protein	Myl4;Mlc1a;Myla;RP23-380H19.3-001;RP23-380H19.3-007	P09541;Q9CZ19;A2A6Q8	21.159	0.001117	1.2822	1.2822		20558	36117	20558	36117	0	0
Annexin A2;Annexin-2;Annexin II;Lipocortin II;Calpactin I heavy chain;Chromobindin-8;p36;Protein I;Placental anticoagulant protein IV	Anxa2;Anx2;Cal1h;CT009708.1-003;CT009708.1-004	P07356;Q3UCD3;Q542G9;Q99KH3;Q9CZI7;B0V2N7;B0V2N8	38.676	0.013513	1.1779	1.1779		81276	98511	81276	98511	0	0
BAG family molecular chaperone regulator 2;Bcl-2-associated athanogene 2	Bag2	Q91YN9	23.473	1.55e-08	1.1008	1.1008		14642	18071	14642	18071	0	0
Pyruvate kinase isozymes M1/M2;Pyruvate kinase muscle isozyme	Pkm2;Pk3;Pykm	P52480-1;P52480	57.844	1.86e-18	1.0933		1.0933	78926	85487	0	0	78926	85487
AP-2 complex subunit beta-1;Adapter-related protein complex 2 beta-1 subunit;Beta2-adaptin;Beta-adaptin;Plasma membrane adaptor HA2/AP2 adaptin beta subunit;Clathrin assembly protein complex 2 beta large chain;AP105B	Ap2b1;Clapb1	Q9DBG3-2;Q9DBG3;Q5SWR1;Q9DBG3-1;Q5SWR0	105.72	2.08e-14	0.96	0.96		284840	233860	284840	233860	0	0
Myosin light chain 6B;Smooth muscle and nonmuscle myosin light chain alkali 6B	Myl6b	Q8CI43	22.749	4.69e-25	0.73665	0.7367		21207	19975	21207	19975	0	0
Cytosol aminopeptidase;Leucine aminopeptidase;Leucyl aminopeptidase;Leucine aminopeptidase 3;Proline aminopeptidase;Prolyl aminopeptidase	Lap3;Lapep	Q9CPY7-1;Q9CPY7;Q9CPY7-2	56.141	0.012626	0.28926	0.2893		12712	2311.5	12712	2311.5	0	0
Histidine-rich glycoprotein HRG	Hrg	Q6YK32;Q6YKA2;Q99PS5;Q99PS6;Q9ESB3	60.438	6.32e-08	0.18146		0.18146	51404	1664.6	0	0	51404	1664.6
Granulins;Proepithelin;PC cell-derived growth factor;Acrogranin;Granulin-1;Granulin-2;Granulin-3;Granulin-4;Granulin-5;Granulin-6;Granulin-7	Grn	P28798;Q3TVQ3;Q3TW77;Q3TWT4;Q3TX66;Q3U5Q6;Q3U8W3;Q3U9K2;Q3U9N4;Q3UAJ3;Q3UC19;Q3UD85;Q3UDD6;Q544Y8;Q9D2V3	65.018	0.002219	0.17243	0.1724		45116	8559.3	45116	8559.3	0	0
Mannose-binding protein C;Mannan-binding protein;RA-reactive factor P28A subunit	Mbl2	P41317;Q3UEK1	25.957	3.03e-09	0.084931		0.084931	667840	0	0	0	667840	0
Centrosomal protein of 120 kDa;Coiled-coil domain-containing protein 100	Cep120;Ccdc100	Q7TSG1-1;Q7TSG1;Q7TSG1-2	112.58	0.026578	0.029454	0.0295		4190500	3057.3	276480	3057.3	3914100	0
Putative uncharacterized protein;Lactadherin;Milk fat globule-EGF factor 8;MFGM;Sperm surface protein SP47	Mfge8	Q3U8S9;Q9QWQ1;P21956-1;P21956;P21956-2;Q3TDU5	51.24	9.18e-14				0	154730	0	154730	0	0
Protein piccolo;Aczonin;Multidomain presynaptic cytomatrix protein;Brain-derived HLMN protein;MKIAA0559 protein	Pclo;Acz;mKIAA0559	Q9QYX7-4;Q9QYX7;Q9QYX7-1;Q9QYX7-3;Q9QYX7-2;Q8CHE8	563.44	0.024713				0	136740	0	136740	0	0
Inverted formin-2	Inf2	Q0GNC1-1;Q0GNC1;Q0GNC1-3	138.56	2.92e-74				0	83979	0	83979	0	0
Myosin, heavy polypeptide 13, skeletal muscle;Myosin-1;Myosin heavy chain 1;Myosin heavy chain 2x;Myosin heavy chain, skeletal muscle, adult 1;Myosin-3;Myosin heavy chain 3;Myosin-4;Myosin heavy chain 4;Myosin heavy chain 2b;Myosin-6;Myosin heavy chain 6;Myosin heavy chain, cardiac muscle alpha isoform;Myosin-8;Myosin heavy chain 8;Myosin heavy chain, skeletal muscle, perinatal;Myosin-7;Myosin he…	Myh13;RP23-6K20.1-001;Myh1;Myh3;Myhse;Myh4;Myh6;Myhca;Myh8;Myhsp;Myh7	B1AR69;Q3UW38;Q8VHZ3;Q9Z2B8;Q5SX40;B2RWX0;Q3TT35;Q8BLW0;Q9WUS6;P13541;Q1WNQ4;Q5SX39;Q1WJJ3;Q3UUB1;Q56A77;Q9JHR4;Q02566;B2RQQ1;B8JJH5;Q2TAW4;Q3UQQ3;Q5BKR0;Q6P8P3;P13542;B2RWW8;Q91Z83;B2RXX9;B2RY26;Q1WJL6;Q9WUS8	223.56	0.000943				0	64413	0	64413	0	0
Kinesin-like protein KIF2A	Kif2a;Kif2;Kns2	P28740-1;P28740;P28740-3;P28740-2	80.86	2.54e-06				0	60494	0	60494	0	0
ZW10 interactor;ZW10-interacting protein 1	Zwint;D10Ertd749e	Q9CQU5	28.713	0.027162				0	23028	0	23028	0	0
2010300C02Rik protein	2010300C02Rik	Q6GQT3	125.91	0.010591				0	15582	0	15582	0	0
Polycystin-1;Autosomal dominant polycystic kidney disease 1 protein homolog	Pkd1	O08852;Q3TTV4;Q3U306;Q5DU58;Q925J2;Q9CUT4	466.54	0.026578				0	11128	0	11128	0	0
Amyloid-like protein 1;APLP-1;C30	Aplp1	Q03157;Q3TCA7;Q3TUB1;Q3U311	72.655	0.0813				0	311540	0	0	0	311540
Putative RNA-binding protein Luc7-like 2;CGI-74 homolog	Luc7l2	Q7TNC4-1;Q7TNC4;Q05CX5;Q3UGK2;Q7TNC4-2;Q3U5L2;Q3UUS9;Q3UZ17;Q7TNC4-3	46.582	7.42e-05				0	103100	0	0	0	103100
IFN-response element binding factor 2;Putative uncharacterized protein;Splicing factor, arginine/serine-rich 2;Splicing factor SC35;Splicing component, 35 kDa;Protein PR264;Putative myelin regulatory factor 1	Sfrs2;IREBF2;Pr264;Sfrs10	Q06477;Q8C671;Q62093;A2AA29;Q99MY4;Q99MY5	29.223	0.014377				0	0	0	0	0	0
FERM, RhoGEF and pleckstrin domain-containing protein 2;FERM domain including RhoGEF	Farp2;Kiaa0793	Q91VS8	121.3	0.003521				0	0	0	0	0	0
Vitronectin;Serum-spreading factor	Vtn	P29788;Q5SYG4;Q91X32;Q9D080	54.848	2.5e-10				34465	0	0	0	34465	0
Dipeptidyl-peptidase 1;Dipeptidyl-peptidase I;Cathepsin C;Cathepsin J;Dipeptidyl transferase;Dipeptidyl-peptidase 1 exclusion domain chain;Dipeptidyl-peptidase I exclusion domain chain;Dipeptidyl-peptidase 1 heavy chain;Dipeptidyl-peptidase I heavy chain;Dipeptidyl-peptidase 1 light chain;Dipeptidyl-peptidase I light chain;Putative uncharacterized protein	Ctsc	P97821;Q3TIF1;Q3U8J6;Q3U9B7;Q3UAF5;Q3UBY5;Q8BQL3;Q8C2L5;Q9DCV1	52.376	0.052273				143240	0	0	0	143240	0
Putative uncharacterized protein;Tripartite motif-containing 31	Trim31;mCG_56467	Q8R0K2	57.127	0.014377				0	0	0	0	0	0
Ankyrin repeat and SOCS box protein 8	Asb8	Q91ZT9;Q8CDF0;Q9D4Y2	31.735	0.027463				0	0	0	0	0	0
Glycogen phosphorylase, muscle form;Myophosphorylase;Putative uncharacterized protein	Pygm	Q9WUB3;Q9CTZ0	97.285	0.037051				48709	0	48709	0	0	0
Valacyclovir hydrolase;Biphenyl hydrolase-like protein	Bphl	Q8R164;Q3TDN8	33.705	0.12332				0	0	0	0	0	0
Homeobox protein CDX-2;Caudal-type homeobox protein 2	Cdx2;Cdx-2	P43241;Q543L9;Q8BQI5	33.476	0.078078				0	0	0	0	0	0
Complement C3;HSE-MSF;Complement C3 beta chain;Complement C3 alpha chain;C3a anaphylatoxin;Complement C3b alpha' chain;Complement C3c alpha' chain fragment 1;Complement C3dg fragment;Complement C3g fragment;Complement C3d fragment;Complement C3f fragment;Complement C3c alpha' chain fragment 2	C3	P01027-2;P01027;B5APU1;Q207D2;Q80XP1;P01027-1	186.48	6.17e-11				329970	0	0	0	329970	0
Novel protein;cDNA sequence BC051628, isoform CRA_a;Uncharacterized protein C20orf195 homolog	BC051628;RP23-401M24.2;RP23-401M24.2-002;mCG_122029	A2AS00;Q80WB0	38.099	0.024713				25006	0	25006	0	0	0
Glutamyl-prolyl-tRNA synthetase;Bifunctional aminoacyl-tRNA synthetase;Glutamyl-tRNA synthetase;Glutamate--tRNA ligase;Prolyl-tRNA synthetase;Proline--tRNA ligase	Eprs;Qprs	B9EIU1;Q8CGC7;Q3TLK2;Q3TMX9;Q3UGD4;Q8BTR1;Q9CRF9	169.96	0.03109				0	0	0	0	0	0
			12.979	0.003521				1500600	0	368160	0	1132400	0
Draxin;Dorsal repulsive axon guidance protein;Neucrin		Q6PAL1	38.462	0.050594				0	0	0	0	0	0
Kinesin-like protein KIF3B;Microtubule plus end-directed kinesin motor 3B;Putative uncharacterized protein	Kif3b	Q61771;Q3UFZ8;Q3UHC4;Q6P1D3;Q80U27;Q8BNH4;Q3TSM7	85.287	0.001979				0	0	0	0	0	0
Alpha-2-macroglobulin;Pregnancy zone protein;Alpha-2-macroglobulin 165 kDa subunit;Alpha-2-macroglobulin 35 kDa subunit	A2m;Pzp	Q61838	167.28	7.73e-13				2456300	0	0	0	2456300	0
PDZ and LIM domain protein 5;Enigma homolog;Enigma-like PDZ and LIM domains protein;ENH1	Pdlim5;Enh	Q8CI51-1;Q8CI51;Q2Q7P0;Q3UGD0;Q8VDV4	63.329	0.004826				0	0	0	0	0	0
			12.961	0.018673				16618	0	16618	0	0	0
			35.989	1.72e-30				341370	0	341370	0	0	0
			12.562	4.37e-13				245350	0	245350	0	0	0
Protein phosphatase 1 regulatory subunit 12B;Myosin phosphatase-targeting subunit 2;Protein phosphatase 1, regulatory (Inhibitor) subunit 12B	Ppp1r12b;Mypt2	Q8BG95-1;Q8BG95;A6H644	109.05	1.41e-34				0	0	0	0	0	0
